# Supplementary material for: 7,14-Bis(4-bromo­phen­yl)-2,11,11-trimethyl-1,4,10,12-tetra­oxa­dispiro­[4.2.5.2]penta­decane-9,13-dione
Source: Acta Crystallogr Sect E Struct Rep Online. 2009 Apr 30;65(Pt 5):o1151. doi: 10.1107/S1600536809014251 (PMC2977817; doi:10.1107/S1600536809014251)
Supplement: Supplementary file 1 [file e-65-o1151-sup1.cif]

##############################################################################
###                                                                        ###
###        Electronic paper (Acta Crystallographica Section E)             ###
###                                                                        ###
##############################################################################
#                                                                            #
# This CIF contains the data in a paper accepted for publication in Acta     #
# Crystallographica Section E. It conforms to the requirements of Notes      #
# for Authors for Section E, and has been peer reviewed under the auspices   #
# of the IUCr Commission on Journals.                                        #
#                                                                            #
# Full details of the Crystallographic Information File format               #
# are given in the paper "The Crystallographic Information File (CIF):       #
# a New Standard Archive File for Crystallography" by S. R. Hall, F. H.      #
# Allen and I. D. Brown [Acta Cryst. (1991), A47, 655-685].                  #
#                                                                            #
# The current version of the core CIF dictionary is obtainable from          #
# ftp://ftp.iucr.org/pub/cif_core.dic. The current version number is 2.4.    #
#                                                                            #
# Software is freely available for graphical display of the structure(s) in  #
# this CIF.  For information consult the CIF home page http://www.iucr.org/  #
# cif/home.html                                                              #
#                                                                            #
# This file may be used for bona fide research purposes within the           #
# scientific community so long as proper attribution is given to the journal # 
# article from which it was obtained.                                        #
#                                                                            #
##############################################################################
                                             
data_global
_audit_creation_method     'from SHELXL97 CIF and IUCr SHELXL97-template'
_journal_date_recd_electronic     2009-04-10
_journal_date_accepted     2009-04-16
_journal_name_full     'Acta Crystallographica, Section E'
_journal_year     2009
_journal_volume     65
_journal_issue      5
_journal_page_first     o1151
_journal_page_last     o1151
_journal_paper_category     QO
_journal_coeditor_code     HK2666
_publ_contact_author_name     'Ju-hua Peng'
_publ_contact_author_address
;
Lianyungang Teachers' College,
Lianyungang 222006
People's Republic of China
;
_publ_contact_author_email     mollingmn1984@yahoo.com.cn
_publ_contact_author_fax     86-516-83500065
_publ_contact_author_phone     86-516-83500065
_publ_section_title
;\
7,14-Bis(4-bromophenyl)-2,11,11-trimethyl-1,4,10,12-tetraoxadispiro[4.2.5.2]\
pentadecane-9,13-dione
;
loop_
    _publ_author_name
    _publ_author_address
    'Ju-hua Peng'
;
Lianyungang Teachers' College
Lianyungang 222006
People's Republic of China
;
    'Ning Ma'
;
School of Chemistry and Chemical Engineering,
Xuzhou Normal University,
Xuzhou 221116
People's Republic of China
;
    'Ge Zhang'
;
School of Chemistry and Chemical Engineering,
Xuzhou Normal University,
Xuzhou 221116
People's Republic of China
;
data_I
_chemical_name_systematic
;
7,14-Bis(4-bromophenyl)-2,11,11-trimethyl-1,4,10,12-
tetraoxadispiro[4.2.5.2]pentadecane-9,13-dione
;
_chemical_name_common     ?
_chemical_formula_moiety     'C26 H26 Br2 O6'
_chemical_formula_sum     'C26 H26 Br2 O6'
_chemical_formula_iupac     'C26 H26 Br2 O6'
_chemical_formula_weight     594.29
_chemical_melting_point     ?
_symmetry_cell_setting     triclinic
_symmetry_space_group_name_H-M     'P -1'
_symmetry_space_group_name_Hall     '-P 1'
loop_
    _symmetry_equiv_pos_as_xyz
    'x, y, z'
    '-x, -y, -z'
_cell_length_a     7.356(3)
_cell_length_b     12.590(5)
_cell_length_c     14.852(6)
_cell_angle_alpha     69.787(6)
_cell_angle_beta     87.415(7)
_cell_angle_gamma     79.243(6)
_cell_volume     1267.8(9)
_cell_formula_units_Z     2
_cell_measurement_reflns_used     920
_cell_measurement_theta_min     2.641
_cell_measurement_theta_max     25.314
_cell_measurement_temperature     298(2)
_exptl_crystal_description     'prism'
_exptl_crystal_colour     'colorless'
_exptl_crystal_size_max     0.18
_exptl_crystal_size_mid     0.11
_exptl_crystal_size_min     0.09
_exptl_crystal_density_diffrn     1.557
_exptl_crystal_density_meas     ?
_exptl_crystal_density_method     'not measured'
_exptl_crystal_F_000     600
_exptl_absorpt_coefficient_mu     3.236
_exptl_absorpt_correction_type     multi-scan
_exptl_absorpt_process_details     '(SADABS; Sheldrick, 1996)'
_exptl_absorpt_correction_T_min     0.5936
_exptl_absorpt_correction_T_max     0.7594
_exptl_special_details
;
;
_diffrn_ambient_temperature     298(2)
_diffrn_radiation_type     MoK\a
_diffrn_radiation_wavelength     0.71073
_diffrn_radiation_source     'fine-focus sealed tube'
_diffrn_radiation_monochromator     graphite
_diffrn_measurement_device_type     'Bruker SMART CCD area-detector'
_diffrn_measurement_method     '\f and \w'
_diffrn_detector_area_resol_mean     ?
_diffrn_reflns_number     6454
_diffrn_reflns_av_R_equivalents     0.0595
_diffrn_reflns_av_sigmaI/netI     0.1992
_diffrn_reflns_theta_min     1.86
_diffrn_reflns_theta_max     25.01
_diffrn_reflns_theta_full     25.01
_diffrn_measured_fraction_theta_max     0.972
_diffrn_measured_fraction_theta_full     0.972
_diffrn_reflns_limit_h_min     -8
_diffrn_reflns_limit_h_max     4
_diffrn_reflns_limit_k_min     -14
_diffrn_reflns_limit_k_max     14
_diffrn_reflns_limit_l_min     -17
_diffrn_reflns_limit_l_max     16
_diffrn_standards_number     ?
_diffrn_standards_interval_count     ?
_diffrn_standards_interval_time     ?
_diffrn_standards_decay_%     ?
_refine_special_details
;
Atom C25 is disordered over two sites, C25 and C25', for which occupation
factors were refined and converged to 0.320(18) and 0.680(18), respectively.
Atom Br2 is disordered over two sites, Br2 and Br2', for which occupation
factors were refined and converged to 0.51(4) and 0.49(4), respectively
;
_reflns_number_total     4330
_reflns_number_gt     1413
_reflns_threshold_expression     I>2\s(I)
_refine_ls_structure_factor_coef     Fsqd
_refine_ls_matrix_type     full
_refine_ls_R_factor_all     0.2196
_refine_ls_R_factor_gt     0.0728
_refine_ls_wR_factor_gt     0.1245
_refine_ls_wR_factor_ref     0.1455
_refine_ls_goodness_of_fit_ref     1.000
_refine_ls_restrained_S_all     0.949
_refine_ls_number_reflns     4330
_refine_ls_number_parameters     327
_refine_ls_number_restraints     ?
_refine_ls_hydrogen_treatment     constr
_refine_ls_weighting_scheme     calc
_refine_ls_weighting_details
                  'calc w=1/[\s^2^(Fo^2^)+(0.038P)^2^] where P=(Fo^2^+2Fc^2^)/3'
_atom_sites_solution_hydrogens     geom
_atom_sites_solution_primary     direct
_atom_sites_solution_secondary     difmap
_refine_ls_shift/su_max     0.000
_refine_ls_shift/su_mean     0.000
_refine_diff_density_max     0.442
_refine_diff_density_min     -0.322
_refine_ls_extinction_method     none
_refine_ls_extinction_coef     ?
loop_
    _atom_type_symbol
    _atom_type_description
    _atom_type_scat_dispersion_real
    _atom_type_scat_dispersion_imag
    _atom_type_scat_source
    'C' 'C' 0.0033 0.0016
                         'International Tables Vol C Tables 4.2.6.8 and 6.1.1.4'
    'H' 'H' 0.0000 0.0000
                         'International Tables Vol C Tables 4.2.6.8 and 6.1.1.4'
    'N' 'N' 0.0061 0.0033
                         'International Tables Vol C Tables 4.2.6.8 and 6.1.1.4'
    'O' 'O' 0.0106 0.0060
                         'International Tables Vol C Tables 4.2.6.8 and 6.1.1.4'
    'Br' 'Br' -0.2901 2.4595
                         'International Tables Vol C Tables 4.2.6.8 and 6.1.1.4'
_computing_data_collection     'SMART (Bruker, 1998)'
_computing_cell_refinement     'SAINT (Bruker, 1998)'
_computing_data_reduction     'SAINT (Bruker, 1998)'
_computing_structure_solution     'SHELXS97 (Sheldrick, 2008)'
_computing_structure_refinement     'SHELXL97 (Sheldrick, 2008)'
_computing_molecular_graphics
                  'ORTEP-3 for Windows (Farrugia, 1997) and PLATON (Spek, 2009)'
_computing_publication_material     'SHELXL97 (Sheldrick, 2008)'
loop_
    _atom_site_type_symbol
    _atom_site_label
    _atom_site_fract_x
    _atom_site_fract_y
    _atom_site_fract_z
    _atom_site_U_iso_or_equiv
    _atom_site_adp_type
    _atom_site_calc_flag
    _atom_site_refinement_flags
    _atom_site_occupancy
    _atom_site_disorder_assembly
    _atom_site_disorder_group
    Br Br1 -0.42012(15) 0.06501(8) 1.10942(7) 0.0968(5) Uani d U 1 . .
    Br Br2 0.153(4) 0.9617(10) 0.6351(8) 0.129(4) Uani d PU 0.51(4) A 1
    Br Br2' 0.052(4) 0.9718(7) 0.6478(10) 0.133(4) Uani d PU 0.49(4) A 2
    O O1 0.0177(8) 0.4886(5) 0.8942(4) 0.0710(15) Uani d U 1 . .
    O O2 -0.2101(7) 0.5229(5) 0.7764(4) 0.0800(16) Uani d U 1 . .
    O O3 0.2839(8) 0.3774(4) 0.9013(4) 0.0636(16) Uani d U 1 . .
    O O4 -0.1776(7) 0.4473(4) 0.6644(4) 0.0771(17) Uani d U 1 . .
    O O5 0.2593(9) 0.2562(5) 0.5545(4) 0.1010(19) Uani d DU 1 C .
    O O6 0.4502(10) 0.2393(5) 0.6762(4) 0.0924(17) Uani d DU 1 . .
    C C1 0.1367(14) 0.4189(7) 0.8619(6) 0.057(2) Uani d U 1 . .
    C C2 -0.1683(13) 0.5300(8) 0.8662(7) 0.067(2) Uani d U 1 . .
    C C3 -0.1111(14) 0.4561(7) 0.7342(7) 0.068(2) Uani d U 1 . .
    C C4 0.0841(11) 0.4000(6) 0.7706(6) 0.0578(18) Uani d U 1 . .
    C C5 0.1176(11) 0.2655(6) 0.7948(5) 0.0652(19) Uani d U 1 C .
    H H5 0.2411 0.2357 0.8250 0.078 Uiso calc R 1 . .
    C C6 0.1253(13) 0.2337(7) 0.7058(6) 0.084(2) Uani d U 1 . .
    H H6A 0.0047 0.2600 0.6740 0.100 Uiso calc R 1 C .
    H H6B 0.1540 0.1505 0.7239 0.100 Uiso calc R 1 . .
    C C7 0.2707(14) 0.2862(7) 0.6355(7) 0.082(2) Uani d DU 1 C .
    C C8 0.2277(12) 0.4198(7) 0.6086(6) 0.081(2) Uani d U 1 . .
    H H8A 0.3187 0.4532 0.5636 0.098 Uiso calc R 1 C .
    H H8B 0.1068 0.4498 0.5772 0.098 Uiso calc R 1 . .
    C C9 0.2306(11) 0.4533(6) 0.6926(6) 0.069(2) Uani d U 1 C .
    H H9 0.3536 0.4200 0.7227 0.083 Uiso calc R 1 . .
    C C10 -0.2069(13) 0.6528(7) 0.8562(6) 0.106(3) Uani d U 1 . .
    H H10A -0.3337 0.6847 0.8365 0.158 Uiso calc R 1 . .
    H H10B -0.1274 0.6932 0.8089 0.158 Uiso calc R 1 . .
    H H10C -0.1845 0.6603 0.9167 0.158 Uiso calc R 1 . .
    C C11 -0.2822(11) 0.4550(6) 0.9417(5) 0.076(2) Uani d U 1 . .
    H H11A -0.4112 0.4804 0.9241 0.114 Uiso calc R 1 . .
    H H11B -0.2618 0.4611 1.0029 0.114 Uiso calc R 1 . .
    H H11C -0.2454 0.3763 0.9454 0.114 Uiso calc R 1 . .
    C C12 -0.0149(12) 0.2112(6) 0.8688(6) 0.0561(19) Uani d U 1 . .
    C C13 0.0441(12) 0.1672(6) 0.9644(6) 0.068(2) Uani d U 1 C .
    H H13 0.1648 0.1672 0.9807 0.081 Uiso calc R 1 . .
    C C14 -0.0782(13) 0.1233(6) 1.0353(6) 0.072(2) Uani d U 1 . .
    H H14 -0.0391 0.0948 1.0993 0.087 Uiso calc R 1 C .
    C C15 -0.2547(13) 0.1210(6) 1.0128(7) 0.064(2) Uani d U 1 C .
    C C16 -0.3171(11) 0.1642(6) 0.9171(6) 0.067(2) Uani d U 1 . .
    H H16 -0.4377 0.1640 0.9009 0.080 Uiso calc R 1 C .
    C C17 -0.1928(13) 0.2069(6) 0.8477(6) 0.069(2) Uani d U 1 C .
    H H17 -0.2311 0.2340 0.7836 0.083 Uiso calc R 1 . .
    C C18 0.2047(12) 0.5829(6) 0.6711(6) 0.061(2) Uani d U 1 . .
    C C19 0.3090(12) 0.6205(7) 0.7226(6) 0.078(2) Uani d U 1 C .
    H H19 0.4012 0.5686 0.7645 0.094 Uiso calc R 1 . .
    C C20 0.2792(13) 0.7354(7) 0.7134(6) 0.093(3) Uani d U 1 . .
    H H20 0.3513 0.7617 0.7481 0.111 Uiso calc R 1 C .
    C C21 0.1409(15) 0.8104(7) 0.6517(7) 0.085(3) Uani d U 1 A .
    C C22 0.0427(13) 0.7738(7) 0.5975(6) 0.081(2) Uani d U 1 . .
    H H22 -0.0453 0.8257 0.5530 0.097 Uiso calc R 1 C .
    C C23 0.0739(12) 0.6600(7) 0.6087(6) 0.072(2) Uani d U 1 C .
    H H23 0.0037 0.6344 0.5725 0.086 Uiso calc R 1 . .
    C C24 0.4398(14) 0.2316(9) 0.5185(7) 0.130(3) Uani d DU 1 . .
    H H24A 0.4661 0.2965 0.4645 0.156 Uiso calc R 1 B 1
    H H24B 0.4542 0.1642 0.4994 0.156 Uiso calc R 1 B 1
    C C25 0.5598(15) 0.2100(9) 0.6036(8) 0.119(3) Uani d PDU 0.320(18) C 1
    H H25 0.5957 0.2858 0.5774 0.142 Uiso calc PR 0.320(18) C 1
    C C26 0.755(3) 0.147(3) 0.602(2) 0.160(9) Uani d PDU 0.320(18) C 1
    H H26A 0.8223 0.1402 0.6583 0.240 Uiso calc PR 0.320(18) C 1
    H H26B 0.8157 0.1889 0.5459 0.240 Uiso calc PR 0.320(18) C 1
    H H26C 0.7525 0.0714 0.6009 0.240 Uiso calc PR 0.320(18) C 1
    C C25' 0.5598(15) 0.2100(9) 0.6036(8) 0.119(3) Uani d PU 0.680(18) C 2
    H H25' 0.6610 0.2537 0.5858 0.142 Uiso calc PR 0.680(18) C 2
    C C26' 0.633(3) 0.0856(14) 0.6492(12) 0.201(8) Uani d PDU 0.680(18) C 2
    H H26D 0.6963 0.0725 0.7082 0.302 Uiso calc PR 0.680(18) C 2
    H H26E 0.7168 0.0596 0.6068 0.302 Uiso calc PR 0.680(18) C 2
    H H26F 0.5318 0.0441 0.6624 0.302 Uiso calc PR 0.680(18) C 2
loop_
    _atom_site_aniso_label
    _atom_site_aniso_U_11
    _atom_site_aniso_U_22
    _atom_site_aniso_U_33
    _atom_site_aniso_U_12
    _atom_site_aniso_U_13
    _atom_site_aniso_U_23
    Br1 0.0912(9) 0.0934(8) 0.1038(8) -0.0385(6) 0.0252(6) -0.0232(6)
    Br2 0.173(10) 0.061(2) 0.150(3) -0.016(4) -0.045(5) -0.030(2)
    Br2' 0.173(10) 0.047(2) 0.170(4) -0.003(4) -0.049(6) -0.027(2)
    O1 0.065(4) 0.081(3) 0.077(3) 0.006(3) -0.006(3) -0.048(3)
    O2 0.070(4) 0.094(3) 0.079(3) 0.013(3) -0.007(3) -0.047(3)
    O3 0.058(4) 0.055(3) 0.076(4) -0.003(3) -0.012(3) -0.022(3)
    O4 0.070(4) 0.078(4) 0.084(4) -0.002(3) -0.025(3) -0.032(3)
    O5 0.110(4) 0.106(4) 0.085(4) 0.006(3) 0.006(3) -0.043(3)
    O6 0.106(4) 0.095(4) 0.086(4) -0.005(3) 0.007(3) -0.049(3)
    C1 0.059(4) 0.055(4) 0.066(4) -0.015(4) 0.003(4) -0.028(3)
    C2 0.059(5) 0.078(5) 0.072(5) 0.008(5) -0.022(5) -0.042(4)
    C3 0.075(4) 0.060(4) 0.074(4) -0.017(4) -0.005(4) -0.027(4)
    C4 0.059(4) 0.054(3) 0.069(4) -0.012(3) 0.003(3) -0.031(3)
    C5 0.073(4) 0.062(4) 0.072(4) -0.014(3) 0.004(4) -0.037(3)
    C6 0.095(4) 0.070(4) 0.087(4) -0.008(4) 0.002(4) -0.032(4)
    C7 0.094(5) 0.081(4) 0.078(5) 0.001(4) 0.005(4) -0.046(4)
    C8 0.090(4) 0.077(4) 0.078(4) -0.016(4) 0.001(4) -0.028(4)
    C9 0.080(4) 0.060(4) 0.074(4) -0.018(3) 0.006(4) -0.028(3)
    C10 0.107(7) 0.088(6) 0.116(7) 0.019(6) -0.015(6) -0.044(6)
    C11 0.067(6) 0.090(6) 0.082(6) -0.012(5) -0.002(5) -0.045(5)
    C12 0.055(4) 0.054(4) 0.072(4) -0.016(4) 0.001(4) -0.035(3)
    C13 0.063(5) 0.061(4) 0.080(5) -0.015(4) 0.002(4) -0.024(4)
    C14 0.074(6) 0.062(4) 0.082(5) -0.016(4) 0.003(5) -0.024(4)
    C15 0.063(5) 0.056(4) 0.079(5) -0.024(4) 0.004(5) -0.026(4)
    C16 0.057(5) 0.066(5) 0.089(6) -0.034(4) 0.003(5) -0.028(4)
    C17 0.081(5) 0.061(4) 0.071(4) -0.016(4) -0.007(4) -0.027(4)
    C18 0.072(4) 0.053(4) 0.064(4) -0.016(4) -0.003(4) -0.026(3)
    C19 0.085(5) 0.064(4) 0.089(5) -0.027(4) -0.012(4) -0.021(4)
    C20 0.108(6) 0.064(5) 0.104(5) -0.025(5) -0.037(5) -0.017(5)
    C21 0.106(6) 0.045(4) 0.101(6) -0.021(5) -0.022(5) -0.013(4)
    C22 0.098(6) 0.049(4) 0.088(5) -0.010(4) -0.030(5) -0.011(4)
    C23 0.083(5) 0.057(4) 0.075(4) -0.021(4) -0.009(4) -0.016(4)
    C24 0.113(6) 0.148(6) 0.118(6) 0.004(6) 0.001(6) -0.044(5)
    C25 0.106(5) 0.123(5) 0.106(5) 0.021(5) 0.010(4) -0.037(4)
    C26 0.156(15) 0.138(14) 0.150(14) 0.013(14) 0.011(14) -0.026(13)
    C25' 0.106(5) 0.123(5) 0.106(5) 0.021(5) 0.010(4) -0.037(4)
    C26' 0.179(13) 0.184(12) 0.180(12) 0.009(11) 0.044(11) -0.011(11)
_geom_special_details
;
All e.s.d.'s (except the e.s.d. in the dihedral angle between two l.s. planes)
are estimated using the full covariance matrix. The cell e.s.d.'s are taken
into account individually in the estimation of e.s.d.'s in distances, angles
and torsion angles; correlations between e.s.d.'s in cell parameters are only
used when they are defined by crystal symmetry. An approximate (isotropic)
treatment of cell e.s.d.'s is used for estimating e.s.d.'s involving l.s.
planes.
;
loop_
    _geom_bond_atom_site_label_1
    _geom_bond_atom_site_label_2
    _geom_bond_site_symmetry_2
    _geom_bond_distance
    _geom_bond_publ_flag
    Br1 C15 . 1.870(8) ?
    Br2 C21 . 1.853(12) ?
    Br2' C21 . 1.997(15) ?
    O1 C1 . 1.316(9) ?
    O1 C2 . 1.397(9) ?
    O2 C3 . 1.313(9) ?
    O2 C2 . 1.419(8) ?
    O3 C1 . 1.193(9) ?
    O4 C3 . 1.213(9) ?
    O5 C7 . 1.390(8) ?
    O5 C24 . 1.428(9) ?
    O6 C7 . 1.411(9) ?
    O6 C25 . 1.426(9) ?
    C1 C4 . 1.534(10) ?
    C2 C10 . 1.475(10) ?
    C2 C11 . 1.525(10) ?
    C3 C4 . 1.510(11) ?
    C4 C5 . 1.577(9) ?
    C4 C9 . 1.604(9) ?
    C5 C12 . 1.503(9) ?
    C5 C6 . 1.504(9) ?
    C5 H5 . 0.9800 ?
    C6 C7 . 1.535(10) ?
    C6 H6A . 0.9700 ?
    C6 H6B . 0.9700 ?
    C7 C8 . 1.562(10) ?
    C8 C9 . 1.450(9) ?
    C8 H8A . 0.9700 ?
    C8 H8B . 0.9700 ?
    C9 C18 . 1.526(9) ?
    C9 H9 . 0.9800 ?
    C10 H10A . 0.9600 ?
    C10 H10B . 0.9600 ?
    C10 H10C . 0.9600 ?
    C11 H11A . 0.9600 ?
    C11 H11B . 0.9600 ?
    C11 H11C . 0.9600 ?
    C12 C17 . 1.374(10) ?
    C12 C13 . 1.391(10) ?
    C13 C14 . 1.386(9) ?
    C13 H13 . 0.9300 ?
    C14 C15 . 1.363(10) ?
    C14 H14 . 0.9300 ?
    C15 C16 . 1.400(10) ?
    C16 C17 . 1.380(9) ?
    C16 H16 . 0.9300 ?
    C17 H17 . 0.9300 ?
    C18 C23 . 1.355(10) ?
    C18 C19 . 1.356(10) ?
    C19 C20 . 1.381(10) ?
    C19 H19 . 0.9300 ?
    C20 C21 . 1.376(11) ?
    C20 H20 . 0.9300 ?
    C21 C22 . 1.347(10) ?
    C22 C23 . 1.360(10) ?
    C22 H22 . 0.9300 ?
    C23 H23 . 0.9300 ?
    C24 C25 . 1.492(10) ?
    C24 H24A . 0.9700 ?
    C24 H24B . 0.9700 ?
    C25 C26 . 1.512(16) ?
    C25 H25 . 0.9800 ?
    C26 H26A . 0.9600 ?
    C26 H26B . 0.9600 ?
    C26 H26C . 0.9600 ?
    C26' H26D . 0.9600 ?
    C26' H26E . 0.9600 ?
    C26' H26F . 0.9600 ?
loop_
    _geom_angle_atom_site_label_1
    _geom_angle_atom_site_label_2
    _geom_angle_atom_site_label_3
    _geom_angle_site_symmetry_1
    _geom_angle_site_symmetry_3
    _geom_angle
    _geom_angle_publ_flag
    C1 O1 C2 . . 126.5(8) ?
    C3 O2 C2 . . 126.0(7) ?
    C7 O5 C24 . . 110.3(8) ?
    C7 O6 C25 . . 105.9(8) ?
    O3 C1 O1 . . 119.5(9) ?
    O3 C1 C4 . . 122.3(9) ?
    O1 C1 C4 . . 118.1(8) ?
    O1 C2 O2 . . 113.3(7) ?
    O1 C2 C10 . . 106.9(8) ?
    O2 C2 C10 . . 107.4(7) ?
    O1 C2 C11 . . 107.3(7) ?
    O2 C2 C11 . . 107.5(7) ?
    C10 C2 C11 . . 114.8(8) ?
    O4 C3 O2 . . 118.2(10) ?
    O4 C3 C4 . . 122.9(9) ?
    O2 C3 C4 . . 118.8(9) ?
    C3 C4 C1 . . 114.0(8) ?
    C3 C4 C5 . . 111.8(7) ?
    C1 C4 C5 . . 106.2(6) ?
    C3 C4 C9 . . 110.4(7) ?
    C1 C4 C9 . . 104.9(6) ?
    C5 C4 C9 . . 109.2(6) ?
    C12 C5 C6 . . 114.8(6) ?
    C12 C5 C4 . . 111.2(6) ?
    C6 C5 C4 . . 112.0(6) ?
    C12 C5 H5 . . 106.0 ?
    C6 C5 H5 . . 106.0 ?
    C4 C5 H5 . . 106.0 ?
    C5 C6 C7 . . 112.4(7) ?
    C5 C6 H6A . . 109.1 ?
    C7 C6 H6A . . 109.1 ?
    C5 C6 H6B . . 109.1 ?
    C7 C6 H6B . . 109.1 ?
    H6A C6 H6B . . 107.9 ?
    O5 C7 O6 . . 108.0(7) ?
    O5 C7 C6 . . 107.4(8) ?
    O6 C7 C6 . . 110.3(8) ?
    O5 C7 C8 . . 110.5(7) ?
    O6 C7 C8 . . 111.3(8) ?
    C6 C7 C8 . . 109.1(7) ?
    C9 C8 C7 . . 111.6(7) ?
    C9 C8 H8A . . 109.3 ?
    C7 C8 H8A . . 109.3 ?
    C9 C8 H8B . . 109.3 ?
    C7 C8 H8B . . 109.3 ?
    H8A C8 H8B . . 108.0 ?
    C8 C9 C18 . . 114.6(7) ?
    C8 C9 C4 . . 112.0(6) ?
    C18 C9 C4 . . 109.8(6) ?
    C8 C9 H9 . . 106.6 ?
    C18 C9 H9 . . 106.6 ?
    C4 C9 H9 . . 106.6 ?
    C2 C10 H10A . . 109.5 ?
    C2 C10 H10B . . 109.5 ?
    H10A C10 H10B . . 109.5 ?
    C2 C10 H10C . . 109.5 ?
    H10A C10 H10C . . 109.5 ?
    H10B C10 H10C . . 109.5 ?
    C2 C11 H11A . . 109.5 ?
    C2 C11 H11B . . 109.5 ?
    H11A C11 H11B . . 109.5 ?
    C2 C11 H11C . . 109.5 ?
    H11A C11 H11C . . 109.5 ?
    H11B C11 H11C . . 109.5 ?
    C17 C12 C13 . . 118.4(8) ?
    C17 C12 C5 . . 123.7(8) ?
    C13 C12 C5 . . 117.8(8) ?
    C14 C13 C12 . . 119.5(8) ?
    C14 C13 H13 . . 120.3 ?
    C12 C13 H13 . . 120.3 ?
    C15 C14 C13 . . 121.1(9) ?
    C15 C14 H14 . . 119.4 ?
    C13 C14 H14 . . 119.4 ?
    C14 C15 C16 . . 120.5(8) ?
    C14 C15 Br1 . . 120.7(8) ?
    C16 C15 Br1 . . 118.8(7) ?
    C17 C16 C15 . . 117.4(8) ?
    C17 C16 H16 . . 121.3 ?
    C15 C16 H16 . . 121.3 ?
    C12 C17 C16 . . 123.0(9) ?
    C12 C17 H17 . . 118.5 ?
    C16 C17 H17 . . 118.5 ?
    C23 C18 C19 . . 119.1(8) ?
    C23 C18 C9 . . 123.1(8) ?
    C19 C18 C9 . . 117.7(8) ?
    C18 C19 C20 . . 120.4(9) ?
    C18 C19 H19 . . 119.8 ?
    C20 C19 H19 . . 119.8 ?
    C21 C20 C19 . . 118.7(9) ?
    C21 C20 H20 . . 120.6 ?
    C19 C20 H20 . . 120.6 ?
    C22 C21 C20 . . 120.7(8) ?
    C22 C21 Br2 . . 126.7(9) ?
    C20 C21 Br2 . . 111.0(10) ?
    C22 C21 Br2' . . 115.6(9) ?
    C20 C21 Br2' . . 123.3(9) ?
    Br2 C21 Br2' . . 22.3(3) ?
    C21 C22 C23 . . 119.1(9) ?
    C21 C22 H22 . . 120.4 ?
    C23 C22 H22 . . 120.4 ?
    C18 C23 C22 . . 121.8(9) ?
    C18 C23 H23 . . 119.1 ?
    C22 C23 H23 . . 119.1 ?
    O5 C24 C25 . . 101.7(8) ?
    O5 C24 H24A . . 111.4 ?
    C25 C24 H24A . . 111.4 ?
    O5 C24 H24B . . 111.4 ?
    C25 C24 H24B . . 111.4 ?
    H24A C24 H24B . . 109.3 ?
    O6 C25 C24 . . 109.5(9) ?
    O6 C25 C26 . . 133.7(15) ?
    C24 C25 C26 . . 116.0(13) ?
    O6 C25 H25 . . 93.0 ?
    C24 C25 H25 . . 93.0 ?
    C26 C25 H25 . . 93.0 ?
    C25 C26 H26A . . 109.5 ?
    C25 C26 H26B . . 109.5 ?
    H26A C26 H26B . . 109.5 ?
    C25 C26 H26C . . 109.5 ?
    H26A C26 H26C . . 109.5 ?
    H26B C26 H26C . . 109.5 ?
    H26D C26' H26E . . 109.5 ?
    H26D C26' H26F . . 109.5 ?
    H26E C26' H26F . . 109.5 ?
loop_
    _geom_hbond_atom_site_label_D
    _geom_hbond_atom_site_label_H
    _geom_hbond_atom_site_label_A
    _geom_hbond_site_symmetry_A
    _geom_hbond_distance_DH
    _geom_hbond_distance_HA
    _geom_hbond_distance_DA
    _geom_hbond_angle_DHA
    _geom_hbond_publ_flag
    C23 H23 O5 2_566 0.93 2.60 3.286(2) 131 yes
