# Supplementary material for: 7,14-Bis(4-bromo­phen­yl)-2,11,11-trimethyl-1,4,10,12-tetra­oxa­dispiro­[4.2.5.2]penta­decane-9,13-dione
Source: Acta Crystallogr Sect E Struct Rep Online. 2009 Apr 30;65(Pt 5):o1151. doi: 10.1107/S1600536809014251 (PMC2977817; doi:10.1107/S1600536809014251)
Supplement: Supplementary file 2 [file e-65-o1151-Isup2.hkl]

# 
# h,k,l, Fc-squared, Fo-squared, sigma(Fo-squared) and status flag 
# 
data_I
_shelx_title ' 051227t in P-1' 
_shelx_refln_list_code          4 
_shelx_F_calc_maximum      166.00 
_exptl_crystal_F_000       600.00 
_reflns_d_resolution_high  0.8406 
 
loop_ 
 _symmetry_equiv_pos_as_xyz 
 'x, y, z' 
 '-x, -y, -z' 
 
_cell_length_a     7.3560 
_cell_length_b    12.5904 
_cell_length_c    14.8517 
_cell_angle_alpha  69.787 
_cell_angle_beta   87.415 
_cell_angle_gamma  79.243 
 
_shelx_F_squared_multiplier     1.000 
 
loop_ 
 _refln_index_h 
 _refln_index_k 
 _refln_index_l 
 _refln_F_squared_calc 
 _refln_F_squared_meas 
 _refln_F_squared_sigma 
 _refln_observed_status 
   1   0   0     5329.05     4522.52     52.57 o 
   2   0   0      412.96      376.19     82.67 o 
   3   0   0      472.33      452.42     26.30 o 
   4   0   0       30.45       71.70     25.40 o 
   5   0   0      216.81      233.46     36.17 o 
   6   0   0      173.10      182.19     86.18 o 
   7   0   0      105.22        1.13     82.96 o 
   8   0   0       14.67      -91.50     91.50 o 
  -8   1   0        6.77       -6.73    101.32 o 
  -7   1   0        3.32       30.65     81.18 o 
  -6   1   0      219.37      211.56     88.68 o 
  -5   1   0       60.47      104.54     34.91 o 
  -4   1   0      404.16      397.95     51.35 o 
  -2   1   0     9457.14     9971.51    204.11 o 
  -1   1   0     3757.06     3608.23     87.66 o 
   2   1   0     4980.04     5753.90    219.70 o 
   3   1   0      810.61      733.99     26.51 o 
   4   1   0      663.46      534.45     34.44 o 
   5   1   0      125.05      124.00     29.35 o 
   6   1   0       67.71       21.79     69.64 o 
   7   1   0       76.21      141.41     85.31 o 
   8   1   0        1.21      -35.71     93.98 o 
  -8   2   0        8.13       -5.04     92.35 o 
  -7   2   0       15.39      -13.73     86.95 o 
  -6   2   0        2.89        0.79     44.03 o 
  -5   2   0       49.13       61.94     38.24 o 
  -4   2   0        0.61       13.96     29.54 o 
  -3   2   0     1007.37     1100.06     39.24 o 
  -1   2   0     3888.66     3809.13     31.83 o 
   0   2   0     2861.26     3135.39     31.59 o 
   1   2   0    14447.36    15976.70     79.05 o 
   4   2   0     1067.61      801.39    110.29 o 
   5   2   0     1146.75     1162.36     82.46 o 
   6   2   0       84.05       64.99     72.42 o 
   7   2   0        3.68       32.01     80.07 o 
   8   2   0        0.27       -7.53     96.70 o 
  -8   3   0        1.33      -43.13     99.17 o 
  -7   3   0        9.06       -8.95     82.07 o 
  -6   3   0        2.03      -14.30     63.09 o 
  -5   3   0      184.93      205.35     43.60 o 
  -4   3   0       67.05       -5.66     31.17 o 
  -3   3   0     1063.84      943.51     37.99 o 
  -2   3   0      736.13      607.34     28.64 o 
  -1   3   0     4597.01     4180.53    155.90 o 
   0   3   0      343.36      332.04     21.51 o 
   1   3   0     2083.10     2246.82     43.01 o 
   2   3   0      447.66      435.84     41.35 o 
   3   3   0     3124.95     2995.20    111.46 o 
   4   3   0     1725.48     1528.89    107.16 o 
   5   3   0       42.81       89.98     58.74 o 
   6   3   0      276.59      440.82     86.35 o 
   7   3   0        4.84      -39.45     75.94 o 
   8   3   0        4.12       -4.57     94.84 o 
  -7   4   0       19.47      -24.84     81.40 o 
  -6   4   0        4.34       21.55     46.99 o 
  -5   4   0        0.49       20.92     43.03 o 
  -4   4   0      193.18      220.78     38.73 o 
  -3   4   0     2367.63     2228.73     52.40 o 
  -2   4   0      548.92      467.83     28.95 o 
   0   4   0     3843.74     3747.65     48.27 o 
   1   4   0     3350.41     3854.76     64.48 o 
   2   4   0       60.55      110.08     16.56 o 
   3   4   0     1656.92     1762.48     32.78 o 
   4   4   0      358.55      403.72     59.78 o 
   5   4   0      774.30      761.63     76.94 o 
   6   4   0       46.25       51.91     70.47 o 
   7   4   0        6.29      -14.05     76.85 o 
   8   4   0       37.28      -28.12     88.62 o 
  -6   5   0        0.51        1.40     61.44 o 
  -5   5   0       51.31       57.54     43.42 o 
  -4   5   0       24.40       89.67     38.83 o 
  -3   5   0      631.69      562.33     56.70 o 
   0   5   0      860.99      923.55     31.78 o 
   1   5   0     3412.90     3991.08     74.22 o 
   2   5   0       84.87      159.62     21.20 o 
   3   5   0     1027.77     1101.08     72.46 o 
   4   5   0      379.89      573.40     68.95 o 
   5   5   0        0.49      -30.43     60.44 o 
   6   5   0      161.56      157.65     78.50 o 
   7   5   0        8.25       47.29     78.83 o 
   8   5   0       40.84      -77.42     87.61 o 
  -6   6   0        1.85       37.49     69.69 o 
  -5   6   0        2.04      -26.87     60.40 o 
  -4   6   0      198.28      334.65     47.69 o 
  -3   6   0       62.58      116.87     52.39 o 
  -2   6   0       35.56       93.68     20.55 o 
  -1   6   0       82.06      111.44     18.16 o 
   0   6   0     1058.13     1060.61     37.31 o 
   1   6   0     4895.36     4740.24    142.85 o 
   2   6   0      138.55      226.67     25.92 o 
   3   6   0     1767.91     1626.01     94.23 o 
   4   6   0      113.13      187.12     58.91 o 
   5   6   0       34.08      -18.60     62.98 o 
   6   6   0      400.65      380.44     90.18 o 
   7   6   0       22.17      -12.11     80.27 o 
   8   6   0        9.66      -84.75     84.75 o 
  -6   7   0       28.34      100.80     77.16 o 
  -5   7   0       50.06       74.62     76.15 o 
  -4   7   0        1.78       23.69     60.93 o 
  -3   7   0      334.27      564.95     75.07 o 
  -2   7   0     1009.88      973.16     36.76 o 
  -1   7   0       34.54       83.67     26.34 o 
   0   7   0      508.65      410.31     50.17 o 
   1   7   0     2789.87     2689.08    118.23 o 
   2   7   0       96.39       95.04     25.96 o 
   3   7   0      586.97      532.35     45.41 o 
   4   7   0        6.41       14.53     53.52 o 
   5   7   0      457.82      502.73     84.72 o 
   6   7   0        4.14       38.91     73.04 o 
   7   7   0      104.92       96.72     89.04 o 
   8   7   0       19.47      -69.49     89.36 o 
  -6   8   0        6.07      -33.09     80.13 o 
  -5   8   0       12.95       72.95     73.32 o 
  -4   8   0      126.10       98.66     66.80 o 
  -3   8   0      127.43      114.11     61.58 o 
  -2   8   0      127.04      157.83     58.75 o 
  -1   8   0        1.32       27.65     28.24 o 
   0   8   0      173.22      214.49     32.27 o 
   1   8   0      555.40      479.66     47.98 o 
   2   8   0        2.26       16.66     21.64 o 
   3   8   0       88.27       67.02     28.47 o 
   4   8   0      118.70      178.37     66.35 o 
   5   8   0      522.31      751.37     94.61 o 
   6   8   0       35.44      -18.28     74.30 o 
   7   8   0        8.38       20.11     90.71 o 
  -5   9   0        1.56      -57.94     71.84 o 
  -4   9   0       62.55       39.86     68.32 o 
  -3   9   0       76.50      103.04     63.16 o 
  -2   9   0      155.28      247.87     67.11 o 
  -1   9   0       57.88       99.09     33.48 o 
   0   9   0      167.85      184.69     50.23 o 
   2   9   0      211.79      225.18     30.60 o 
   3   9   0       16.00       20.71     30.49 o 
   4   9   0      596.79      782.56     91.57 o 
   5   9   0       27.47       -9.01     68.82 o 
   6   9   0       10.30      -11.60     78.69 o 
   7   9   0       54.53       37.58     92.73 o 
  -4  10   0        6.69        7.65     71.36 o 
  -3  10   0       16.05       28.59     66.26 o 
  -2  10   0      184.86      164.87     69.33 o 
  -1  10   0       50.26       91.32     59.55 o 
   0  10   0      312.65      360.09     43.95 o 
   1  10   0       97.05      133.36     36.20 o 
   2  10   0      560.32      525.37     44.02 o 
   3  10   0        0.07       -7.53     44.51 o 
   4  10   0      291.23      351.72     80.29 o 
   5  10   0        3.39       63.15     75.25 o 
   6  10   0      133.36      101.11     90.80 o 
   7  10   0        1.96      -36.04     88.52 o 
  -4  11   0        2.51       -9.73     69.65 o 
  -3  11   0        2.55      -20.06     68.74 o 
  -2  11   0      260.74      350.82     81.64 o 
  -1  11   0       70.16       73.69     65.92 o 
   0  11   0       76.50       90.01     62.08 o 
   1  11   0       21.40       22.27     34.95 o 
   2  11   0       73.54       43.38     35.51 o 
   3  11   0        0.09       43.73     50.85 o 
   4  11   0       87.01       95.70     57.06 o 
   6  11   0        9.09      -44.09     84.36 o 
  -3  12   0        1.10       31.31     72.95 o 
  -2  12   0       28.27       53.41     72.10 o 
  -1  12   0       74.67       59.42     73.39 o 
   0  12   0       89.13      132.07     74.18 o 
   1  12   0       14.19       37.37     39.09 o 
   2  12   0      231.90      178.95     42.74 o 
   3  12   0        2.29       -1.98     51.45 o 
   4  12   0       24.92       41.98     59.44 o 
   5  12   0        4.12       88.27     63.17 o 
  -1  13   0       34.11       28.54     70.69 o 
   0  13   0       36.81      153.81     72.95 o 
   1  13   0      132.46      138.44     69.28 o 
   2  13   0        9.36      -37.55     53.41 o 
   3  13   0        0.15       -4.69     57.38 o 
   4  13   0       29.41       65.15     63.95 o 
   1  14   0       64.19       49.66     71.96 o 
  -4 -13   1       14.64       17.48     70.72 o 
  -3 -13   1       20.46        6.64     60.24 o 
  -2 -13   1       26.17       20.13     59.34 o 
  -1 -13   1       43.51        6.07     61.22 o 
   0 -13   1       65.52      101.64     80.80 o 
   1 -13   1       10.04       71.92     78.94 o 
  -5 -12   1       32.18        6.61     63.46 o 
  -4 -12   1       20.52       49.85     60.98 o 
  -3 -12   1       87.39      112.21     64.32 o 
  -2 -12   1       22.40      -14.34     52.82 o 
  -1 -12   1       53.44       25.80     41.83 o 
   0 -12   1       35.37       52.97     73.92 o 
   1 -12   1       97.70      145.07     78.77 o 
   2 -12   1       32.67      -10.35     73.93 o 
  -5 -11   1       61.19      104.25     64.61 o 
  -4 -11   1        9.38       15.65     56.91 o 
  -3 -11   1        4.01       35.17     52.28 o 
  -2 -11   1      111.67      150.46     40.30 o 
  -1 -11   1      149.16      199.27     43.68 o 
   0 -11   1       60.54       27.52     37.46 o 
   1 -11   1       93.58      100.69     70.67 o 
   2 -11   1       55.74       98.87     73.48 o 
   3 -11   1        7.45       47.17     62.61 o 
  -6 -10   1       45.84       16.29     86.40 o 
  -5 -10   1       12.84      -72.47     72.47 o 
  -4 -10   1       31.00        5.93     55.12 o 
  -3 -10   1       31.04       65.86     53.19 o 
  -2 -10   1        0.15       29.25     33.29 o 
  -1 -10   1      592.26      525.37     46.35 o 
   0 -10   1       60.12       46.66     36.53 o 
   1 -10   1      427.79      534.13     81.04 o 
   2 -10   1       24.25       63.17     64.59 o 
   3 -10   1       33.54      -18.08     65.15 o 
   4 -10   1        6.63       50.72     74.42 o 
  -7  -9   1       47.60       53.78     93.71 o 
  -6  -9   1       20.42      -76.70     76.70 o 
  -5  -9   1       74.06       53.99     73.46 o 
  -4  -9   1       15.96       61.31     62.56 o 
  -3  -9   1        4.58        8.91     35.94 o 
  -2  -9   1      221.84      174.07     35.94 o 
  -1  -9   1      934.94      809.83     47.59 o 
   0  -9   1        0.87       10.42     32.38 o 
   1  -9   1      231.60      260.56     40.88 o 
   2  -9   1       17.60      -10.71     55.33 o 
   3  -9   1        1.26       72.08     64.31 o 
   4  -9   1        7.07       22.70     69.88 o 
   5  -9   1        0.44       14.21     85.56 o 
  -7  -8   1       50.75      -43.34     84.12 o 
  -6  -8   1      102.70       84.37     83.65 o 
  -5  -8   1       14.55        1.98     66.65 o 
  -4  -8   1       28.56       99.87     61.69 o 
  -3  -8   1        3.70       47.61     28.30 o 
  -2  -8   1      752.02      905.53     43.79 o 
  -1  -8   1      447.79      442.28     37.42 o 
   0  -8   1      105.06      104.85     30.89 o 
   1  -8   1      919.97      819.00     45.96 o 
   2  -8   1       51.27      149.05     36.84 o 
   3  -8   1        2.35       32.26     58.42 o 
   4  -8   1       94.70      146.00     70.28 o 
   5  -8   1        0.09      -25.09     71.46 o 
   6  -8   1        0.10       68.05     83.09 o 
  -8  -7   1       32.42       34.20     97.79 o 
  -7  -7   1       25.00       -0.83     87.02 o 
  -6  -7   1       19.80      -46.63     70.82 o 
  -5  -7   1      165.92      277.18     77.43 o 
  -4  -7   1      315.01      430.17     72.32 o 
  -3  -7   1        9.08       57.97     23.23 o 
  -2  -7   1     1282.76     1319.10     39.62 o 
  -1  -7   1      252.60      311.77     26.68 o 
   0  -7   1      120.14      194.47     29.42 o 
   1  -7   1     1314.30     1387.60     48.61 o 
   2  -7   1     1478.01     1499.61     53.09 o 
   3  -7   1      126.88      175.36     60.93 o 
   4  -7   1       77.35       18.91     60.85 o 
   5  -7   1       21.73       37.58     69.10 o 
   6  -7   1        9.05      -37.31     72.99 o 
  -8  -6   1        2.83      -89.82     89.82 o 
  -7  -6   1       10.27      -34.29     82.43 o 
  -6  -6   1       15.34      -61.68     66.83 o 
  -5  -6   1        7.35       31.44     66.24 o 
  -4  -6   1     1008.34     1099.45     79.65 o 
  -3  -6   1      546.40      477.77     47.86 o 
  -2  -6   1     2026.04     2322.96    151.03 o 
  -1  -6   1     1040.07     1092.15     45.35 o 
   0  -6   1     1573.04     1660.50     50.16 o 
   1  -6   1      188.95      187.88     29.96 o 
   2  -6   1      255.56      340.07     25.70 o 
   3  -6   1       24.30      110.93     48.13 o 
   4  -6   1      577.14      514.01     77.18 o 
   5  -6   1       11.30       31.14     63.12 o 
   6  -6   1        2.05       24.05     69.94 o 
  -8  -5   1        6.16      -24.84     92.03 o 
  -7  -5   1        1.84      -75.52     75.52 o 
  -6  -5   1        1.12        8.83     73.35 o 
  -5  -5   1      591.41      505.60     78.90 o 
  -4  -5   1      490.00      511.09     68.22 o 
  -3  -5   1      759.17      682.44     32.38 o 
  -2  -5   1     5120.86     5035.50    213.52 o 
   0  -5   1      521.89      514.83     28.91 o 
   2  -5   1     2125.24     2206.34     40.01 o 
   3  -5   1       97.53      220.39     36.69 o 
   4  -5   1       77.23       76.61     39.99 o 
   5  -5   1      134.21      157.39     65.35 o 
   6  -5   1        7.11       -4.40     70.67 o 
  -8  -4   1        6.96      -20.41     88.02 o 
  -7  -4   1        8.46       53.77     80.46 o 
  -6  -4   1        4.14      -43.79     66.59 o 
  -5  -4   1      600.79      663.64     83.12 o 
  -4  -4   1     1498.16     1514.17     78.93 o 
  -3  -4   1      139.57      201.70     31.30 o 
  -2  -4   1       38.63       53.47     55.00 o 
  -1  -4   1       16.43       50.17     22.43 o 
   0  -4   1     1198.78     1415.72     42.59 o 
   1  -4   1      127.49      165.13     15.00 o 
   2  -4   1     2044.23     2169.17     55.24 o 
   3  -4   1      132.03      211.74     32.70 o 
   4  -4   1       81.00       68.45     37.00 o 
   5  -4   1       79.59       52.23     44.35 o 
   6  -4   1        1.11        6.72     45.96 o 
  -8  -3   1        3.87      -64.15     92.02 o 
  -7  -3   1        2.39      -57.12     71.48 o 
  -6  -3   1       85.47       95.43     71.71 o 
  -5  -3   1     1030.57      943.34     79.56 o 
  -4  -3   1      634.87      744.40     63.76 o 
  -3  -3   1      146.83      297.58     43.31 o 
  -2  -3   1      896.65     1009.05     37.76 o 
  -1  -3   1    19241.21    21726.54     97.39 o 
   0  -3   1      263.51      298.88     48.67 o 
   2  -3   1     3507.20     3427.42     49.73 o 
   3  -3   1     1048.51      993.27     39.18 o 
   4  -3   1       25.05       65.84     34.66 o 
   5  -3   1       26.54      -14.38     38.47 o 
   6  -3   1       51.86       97.43     48.29 o 
   7  -3   1       48.41       69.34     88.68 o 
  -8  -2   1        0.19      -39.00     91.32 o 
  -7  -2   1      115.55       43.08     80.59 o 
  -6  -2   1      969.22     1039.46     95.73 o 
  -5  -2   1       53.41       56.41     55.55 o 
  -4  -2   1      183.48      344.39     55.34 o 
  -3  -2   1       36.11      164.11     39.09 o 
  -2  -2   1      927.57      977.12     47.56 o 
  -1  -2   1      121.45      182.18    105.40 o 
   0  -2   1     7789.12     9029.31     86.00 o 
   1  -2   1     7300.89     7975.76     98.41 o 
   2  -2   1     1435.15     1351.09     35.12 o 
   4  -2   1        1.07        8.45     29.43 o 
   5  -2   1       14.01       20.31     66.53 o 
   6  -2   1       34.93       17.54     45.12 o 
   7  -2   1      105.96      102.16     92.70 o 
   8  -2   1        0.20      -23.79     98.32 o 
  -8  -1   1       55.07       29.28     93.32 o 
  -7  -1   1        7.06      -38.30     82.49 o 
  -6  -1   1      337.79      449.65     92.74 o 
  -5  -1   1      706.24      710.84     75.43 o 
  -4  -1   1       44.99       76.17     21.18 o 
  -3  -1   1     1126.07      901.59     89.36 o 
  -2  -1   1     2112.74     2392.46     62.55 o 
  -1  -1   1     5941.37     5884.90     64.00 o 
   0  -1   1     1154.92     1157.43     27.63 o 
   1  -1   1     1744.92     1452.38     25.34 o 
   2  -1   1     5525.88     4422.14    197.09 o 
   3  -1   1     1729.88     1680.19     44.74 o 
   4  -1   1      611.93      593.60     60.74 o 
   5  -1   1       48.29       62.72     36.98 o 
   6  -1   1       60.03      118.47     85.82 o 
   7  -1   1        0.49      -14.53     88.56 o 
   8  -1   1        2.48      -95.73     95.73 o 
  -8   0   1       13.99       85.77    102.91 o 
  -7   0   1      170.15      123.04     87.33 o 
  -6   0   1        4.05      -52.06     74.43 o 
  -5   0   1       62.12       33.76     27.66 o 
  -4   0   1       75.84      101.50     24.54 o 
  -3   0   1      713.04      646.23     30.08 o 
  -1   0   1    11781.11    11288.82     89.70 o 
   2   0   1      251.14      203.73     22.00 o 
   3   0   1     5281.69     5300.77     61.89 o 
   5   0   1      621.44      517.43     52.72 o 
   6   0   1      154.45      156.59     77.06 o 
   7   0   1        6.90       -6.84     79.72 o 
   8   0   1        1.03       86.40    100.53 o 
  -8   1   1        5.96       17.33     94.64 o 
  -7   1   1        7.79      -60.05     84.15 o 
  -6   1   1       68.24       51.37     72.50 o 
  -5   1   1       17.20        1.58     31.46 o 
  -4   1   1     1147.98     1068.42    202.93 o 
  -3   1   1     1450.17     1226.34     35.23 o 
  -2   1   1      640.39      746.37     26.42 o 
  -1   1   1     9495.84    10248.38    171.99 o 
   0   1   1     1418.85     1253.29     22.41 o 
   1   1   1       38.68       51.66     14.43 o 
   3   1   1      643.16      641.20     50.82 o 
   4   1   1     1664.83     1586.76     95.27 o 
   5   1   1      206.74      247.16     35.77 o 
   6   1   1      147.14      268.39     78.51 o 
   7   1   1        1.72      -42.77     79.65 o 
   8   1   1        1.65      -14.56    104.48 o 
  -8   2   1       10.63      -85.62     98.59 o 
  -7   2   1        6.11       -6.03     79.31 o 
  -6   2   1        6.56       40.12     72.96 o 
  -5   2   1       46.80      -23.67     33.11 o 
  -4   2   1      652.32      674.67     82.28 o 
  -3   2   1      504.59      511.13     30.99 o 
  -2   2   1     1123.03     1245.59     39.33 o 
  -1   2   1     9578.67    10889.54    227.42 o 
   0   2   1       67.89       73.29      9.74 o 
   1   2   1     1912.12     1878.52     29.86 o 
   2   2   1      948.58      974.84     43.35 o 
   3   2   1     3551.84     3628.73    122.51 o 
   5   2   1      366.03      419.53     65.05 o 
   6   2   1        3.29       22.97     73.71 o 
   7   2   1        2.95      -38.66     78.11 o 
   8   2   1        2.17      -95.70     95.70 o 
  -8   3   1        0.53       86.28     91.54 o 
  -7   3   1        0.16       66.67     81.82 o 
  -6   3   1        0.09       17.10     45.65 o 
  -5   3   1      304.73      391.18     48.63 o 
  -4   3   1       19.65      -16.12     27.74 o 
  -3   3   1      939.93      946.06     38.10 o 
  -1   3   1     5784.35     6853.33     44.04 o 
   0   3   1    12595.59    13490.73    113.25 o 
   1   3   1       87.96      157.36     20.79 o 
   2   3   1     4247.80     4142.21     54.95 o 
   3   3   1     1019.50      920.17     75.57 o 
   4   3   1      205.69      289.49     57.89 o 
   5   3   1       16.06       37.80     58.72 o 
   6   3   1        4.35      -13.29     65.70 o 
   7   3   1       41.90       19.16     76.09 o 
   8   3   1       25.85      122.26     99.87 o 
  -7   4   1        6.88       50.04     87.35 o 
  -6   4   1      117.01      138.08     50.21 o 
  -5   4   1       17.72      -27.21     38.09 o 
  -4   4   1      220.83      336.19     42.83 o 
  -3   4   1      425.57      468.04     42.98 o 
   0   4   1    27557.36    29870.00    331.02 o 
   2   4   1     1013.23      901.70     41.88 o 
   3   4   1     2669.92     2443.39     44.49 o 
   4   4   1      221.78      192.01     46.20 o 
   5   4   1       87.98      154.32     65.03 o 
   6   4   1      158.93      240.48     79.73 o 
   7   4   1      101.48      119.97     83.69 o 
   8   4   1       54.61       77.38     91.69 o 
  -7   5   1        1.73       46.04     86.12 o 
  -6   5   1       22.98       36.39     50.69 o 
  -5   5   1      330.47      376.09     53.62 o 
  -4   5   1       38.33       27.65     36.65 o 
  -3   5   1        2.29       63.73     30.19 o 
  -2   5   1      230.47      319.72     31.51 o 
  -1   5   1      810.65      951.43     36.15 o 
   0   5   1     2640.34     2356.64     42.02 o 
   1   5   1     2030.27     2148.22     56.67 o 
   2   5   1     2279.17     2291.19     68.85 o 
   3   5   1       80.87      119.79     26.04 o 
   4   5   1        0.58       -9.75     22.63 o 
   5   5   1       87.27      117.58     66.92 o 
   6   5   1       81.61      108.30     76.60 o 
   7   5   1       73.69      -12.86     76.29 o 
   8   5   1       36.43       43.41     93.64 o 
  -6   6   1        0.31       20.22     73.44 o 
  -5   6   1       48.89       75.26     45.98 o 
  -4   6   1      316.64      267.76     45.62 o 
  -3   6   1        5.83       78.18     33.58 o 
  -2   6   1       98.53      137.32     20.77 o 
  -1   6   1     1809.85     1801.16     75.19 o 
   0   6   1     1843.64     2118.29     45.33 o 
   1   6   1     3850.49     4173.55     84.69 o 
   2   6   1     1245.03     1351.34     49.52 o 
   3   6   1      397.66      415.89     47.33 o 
   4   6   1      410.82      488.38     69.58 o 
   5   6   1      190.97      196.43     71.86 o 
   6   6   1      431.98      446.76     93.10 o 
   7   6   1       26.32       -0.48     82.17 o 
   8   6   1        3.01      -66.71     87.43 o 
  -6   7   1        2.50       46.54     73.04 o 
  -5   7   1       25.96       12.80     62.34 o 
  -4   7   1        1.48        7.66     55.48 o 
  -3   7   1      584.55      568.98     45.21 o 
  -2   7   1        8.57       50.21     21.44 o 
  -1   7   1        7.39       92.94     24.17 o 
   0   7   1     3484.90     3677.22    161.29 o 
   1   7   1      190.10      229.31     27.49 o 
   2   7   1      586.43      505.24     41.17 o 
   3   7   1      222.16      303.75     32.12 o 
   4   7   1      205.93      185.32     62.76 o 
   5   7   1      487.25      557.90     86.53 o 
   6   7   1      107.86      115.85     77.58 o 
   7   7   1       47.51      142.78     89.80 o 
   8   7   1        1.14      -19.95     94.61 o 
  -6   8   1        1.18       15.17     84.45 o 
  -5   8   1        6.96       35.45     74.06 o 
  -4   8   1       24.06       80.07     63.02 o 
  -3   8   1       31.52      -17.06     54.59 o 
  -2   8   1      152.33      130.85     55.32 o 
  -1   8   1      116.73      110.73     27.62 o 
   0   8   1      564.94      539.23     36.44 o 
   1   8   1        7.32       13.26     23.64 o 
   2   8   1      506.83      405.53     41.89 o 
   3   8   1      369.71      428.48     70.48 o 
   4   8   1      606.92      692.71     84.66 o 
   5   8   1      286.87      398.26     83.27 o 
   6   8   1        1.53       55.67     79.85 o 
   7   8   1        7.84      -11.45     82.63 o 
   8   8   1        0.67      -41.80     93.89 o 
  -5   9   1        1.95      -30.97     71.63 o 
  -4   9   1        1.80       -2.17     63.13 o 
  -3   9   1       18.60       -0.91     57.82 o 
  -2   9   1       13.39       27.27     52.93 o 
  -1   9   1      142.94      138.82     55.79 o 
   0   9   1      608.65      546.06     61.35 o 
   1   9   1     1234.31     1155.67     52.13 o 
   2   9   1      227.77      242.31     33.87 o 
   3   9   1      594.18      548.10     62.85 o 
   4   9   1      143.34      154.06     69.76 o 
   5   9   1       60.03       68.97     73.45 o 
   6   9   1        5.08       25.14     80.51 o 
   7   9   1        0.45       31.03     92.26 o 
  -5  10   1       10.08       67.07     80.75 o 
  -4  10   1       11.24       58.83     71.23 o 
  -3  10   1       11.01       28.93     63.50 o 
  -2  10   1       23.18       77.84     59.01 o 
  -1  10   1        3.34       53.02     53.90 o 
   0  10   1        1.58       -4.57     29.45 o 
   1  10   1      209.99      195.15     36.32 o 
   2  10   1        1.14        9.05     28.83 o 
   3  10   1      590.46      579.86    102.60 o 
   4  10   1      140.46      212.10     73.67 o 
   5  10   1        1.13      -17.69     72.94 o 
   6  10   1        0.60      -26.24     83.42 o 
   7  10   1        4.77      -90.21     90.21 o 
  -4  11   1        0.17       20.86     73.89 o 
  -3  11   1       74.61       89.35     69.50 o 
  -2  11   1       12.18       63.37     62.27 o 
  -1  11   1       19.42       45.93     58.85 o 
   0  11   1        0.06      -22.95     52.00 o 
   1  11   1      381.37      400.03     46.58 o 
   2  11   1        1.54       -1.34     31.70 o 
   3  11   1      227.80      171.24     55.76 o 
   4  11   1       92.15       70.11     73.47 o 
   5  11   1       17.28      -25.58     75.82 o 
   6  11   1        2.25       -3.49     87.96 o 
  -3  12   1        0.14      -29.55     68.30 o 
  -2  12   1        0.19       30.98     69.23 o 
  -1  12   1        0.16       47.28     62.56 o 
   0  12   1        0.31      -32.48     52.54 o 
   1  12   1      137.68      122.95     59.62 o 
   2  12   1        9.70        5.23     35.00 o 
   3  12   1       98.15       79.10     55.64 o 
   4  12   1       21.89       69.06     56.82 o 
  -2  13   1       65.96      110.10     77.61 o 
  -1  13   1       11.83       50.13     72.64 o 
   0  13   1        9.17       55.55     68.20 o 
   2  13   1       78.80       62.68     39.32 o 
   3  13   1       57.87       38.34     57.50 o 
   4  13   1       17.48       -5.57     56.32 o 
   5  13   1        0.42       18.30     60.33 o 
   0  14   1       47.91       35.87     72.08 o 
   1  14   1       16.47       17.09     62.23 o 
   3  14   1       34.09       44.39     61.60 o 
  -3 -13   2        7.57      -50.04     60.32 o 
  -2 -13   2       16.26        1.14     61.07 o 
  -1 -13   2       30.88       41.45     75.61 o 
   0 -13   2       24.22       -9.12     80.25 o 
  -5 -12   2        8.53       -9.01     64.68 o 
  -4 -12   2       42.16        6.79     65.82 o 
  -3 -12   2       11.43      -15.18     56.07 o 
  -2 -12   2       87.73       70.19     59.49 o 
  -1 -12   2       13.05       10.46     43.58 o 
   0 -12   2       51.85      133.98     78.20 o 
   1 -12   2       22.16      105.77     79.65 o 
   2 -12   2       10.73       14.21     80.23 o 
  -6 -11   2       29.44      101.31     74.90 o 
  -5 -11   2       25.57        4.41     63.24 o 
  -4 -11   2        2.31       -9.43     57.87 o 
  -3 -11   2        6.54       -9.25     53.85 o 
  -2 -11   2       83.50      121.81     58.02 o 
  -1 -11   2       11.92       16.82     40.41 o 
   0 -11   2      261.28      236.93     52.57 o 
   1 -11   2        0.59      -19.64     64.21 o 
   2 -11   2        0.75       27.01     72.51 o 
   3 -11   2        4.92       17.44     73.51 o 
  -5 -10   2       33.75       66.56     63.39 o 
  -4 -10   2        6.07        1.05     55.50 o 
  -3 -10   2       14.81        2.09     54.70 o 
  -2 -10   2      307.88      383.93     47.18 o 
  -1 -10   2       20.28       29.91     35.73 o 
   0 -10   2      266.74      327.33     49.60 o 
   1 -10   2       17.80       85.75     40.77 o 
   2 -10   2        5.79        9.22     65.02 o 
   3 -10   2        0.04      -45.00     68.55 o 
   4 -10   2        0.22       57.69     79.47 o 
  -7  -9   2       37.51       24.23     96.51 o 
  -6  -9   2       59.86       83.01     85.93 o 
  -5  -9   2       20.54      -28.83     70.76 o 
  -4  -9   2       57.80       44.59     53.56 o 
  -3  -9   2       38.51       19.37     51.11 o 
  -2  -9   2      328.23      354.74     43.86 o 
  -1  -9   2       22.82        2.62     33.22 o 
   0  -9   2      275.87      249.41     41.76 o 
   1  -9   2       31.75       67.34     37.35 o 
   2  -9   2       25.48       18.75     58.37 o 
   3  -9   2       52.03       98.06     65.71 o 
   4  -9   2        1.98      -23.55     71.25 o 
   5  -9   2       12.06      -71.36     71.36 o 
  -7  -8   2       37.71       62.00     91.49 o 
  -6  -8   2       19.65      -75.28     75.28 o 
  -5  -8   2       11.40      -55.74     64.96 o 
  -4  -8   2       15.05       17.55     61.48 o 
  -3  -8   2     1020.03     1023.13    152.02 o 
  -2  -8   2      552.23      481.16     54.51 o 
  -1  -8   2       62.10       61.31     30.45 o 
   0  -8   2      709.82      571.19     42.89 o 
   1  -8   2        5.63       27.10     32.52 o 
   2  -8   2       62.64       50.04     35.95 o 
   3  -8   2       23.24       14.73     59.94 o 
   4  -8   2      122.55       77.68     68.36 o 
   5  -8   2        2.59        7.88     73.70 o 
  -7  -7   2        1.11      -83.36     83.36 o 
  -6  -7   2       12.74      -40.72     74.89 o 
  -5  -7   2      186.59      328.56     82.03 o 
  -4  -7   2      174.33      196.16     64.93 o 
  -3  -7   2       34.33       22.04     31.90 o 
  -2  -7   2     4232.91     4224.04    134.75 o 
   0  -7   2      523.21      449.87     36.92 o 
   1  -7   2      772.68      746.52     43.79 o 
   2  -7   2      373.84      440.29     44.25 o 
   3  -7   2       57.14      120.87     54.57 o 
   4  -7   2       28.05        6.01     61.34 o 
   5  -7   2       18.65       67.07     74.06 o 
   6  -7   2        2.12       68.83     81.55 o 
  -8  -6   2        0.96      -44.85     92.98 o 
  -7  -6   2        0.89      -21.07     84.63 o 
  -6  -6   2      166.14      121.92     79.46 o 
  -5  -6   2        4.06        5.01     65.57 o 
  -4  -6   2      697.46      825.59     73.29 o 
  -3  -6   2     2194.75     1953.73    109.84 o 
  -2  -6   2       96.71      113.08     20.49 o 
  -1  -6   2     1419.90     1662.69    260.68 o 
   0  -6   2      874.32      812.76     25.74 o 
   1  -6   2     1669.42     1664.01     49.99 o 
   2  -6   2      282.17      235.84     51.75 o 
   3  -6   2      316.69      429.08     70.97 o 
   4  -6   2        2.89       26.88     60.44 o 
   5  -6   2        9.89      -22.71     61.35 o 
   6  -6   2        0.69       40.88     76.37 o 
  -8  -5   2        4.82      -22.64     87.17 o 
  -7  -5   2       67.19       89.55     88.28 o 
  -6  -5   2       36.82        3.86     71.35 o 
  -5  -5   2      424.63      530.96     81.49 o 
  -4  -5   2      383.43      485.54     65.78 o 
  -3  -5   2      864.33      879.42     65.05 o 
  -2  -5   2        8.98       31.73     15.44 o 
  -1  -5   2     2069.18     1950.16     33.92 o 
   0  -5   2       50.82       25.72     13.76 o 
   1  -5   2     4450.15     4124.28     66.16 o 
   2  -5   2       44.17      114.44     21.15 o 
   3  -5   2      430.34      403.08     39.08 o 
   4  -5   2       19.34        0.34     51.71 o 
   5  -5   2        0.85      -19.53     56.73 o 
   6  -5   2       43.74      110.83     71.80 o 
   7  -5   2        0.17      -76.82     76.82 o 
  -8  -4   2        0.62      -52.45     88.85 o 
  -7  -4   2      110.67      156.73     85.04 o 
  -6  -4   2       92.67       69.75     70.29 o 
  -5  -4   2      544.46      603.56     83.21 o 
  -4  -4   2      173.81      211.21     54.52 o 
  -3  -4   2     1724.77     1734.16     69.49 o 
  -2  -4   2     1344.47     1330.08     43.52 o 
  -1  -4   2      697.35      732.92     29.67 o 
   0  -4   2       16.70       34.74     17.51 o 
   1  -4   2     7711.92     7082.52    167.58 o 
   3  -4   2       53.71       98.71     29.83 o 
   4  -4   2        0.89       23.50     36.32 o 
   5  -4   2        7.59      -32.83     42.47 o 
   6  -4   2        0.58      -11.16     66.92 o 
   7  -4   2       10.74      -13.48     66.16 o 
  -8  -3   2       12.18       52.48     93.24 o 
  -7  -3   2        6.96        2.14     76.54 o 
  -6  -3   2       30.30        4.89     73.69 o 
  -5  -3   2     1876.28     1692.21     97.93 o 
  -4  -3   2        7.92       21.47     43.73 o 
  -3  -3   2      587.54      529.88     51.54 o 
  -2  -3   2     1029.78     1074.49     24.81 o 
  -1  -3   2      663.86      792.17     21.05 o 
   0  -3   2        4.18       14.47     15.98 o 
   1  -3   2     2609.60     2848.90     47.88 o 
   2  -3   2      487.83      438.61     25.81 o 
   3  -3   2      360.99      416.15     35.45 o 
   4  -3   2      294.68      291.89     57.42 o 
   5  -3   2       92.05      130.84     47.68 o 
   6  -3   2       55.42       57.68     47.11 o 
   7  -3   2        0.11       42.39     64.86 o 
  -8  -2   2       18.24       40.66     94.74 o 
  -7  -2   2      125.16      128.51     81.71 o 
  -6  -2   2      305.34      284.40     81.87 o 
  -5  -2   2       97.44      215.62     67.46 o 
  -4  -2   2        4.38       69.83     45.20 o 
  -3  -2   2      253.54      328.47     42.89 o 
  -2  -2   2     3526.83     3708.69     74.46 o 
  -1  -2   2     5445.96     6163.33     66.58 o 
   1  -2   2     4829.77     5239.73     39.42 o 
   3  -2   2     1237.39     1220.67     73.53 o 
   4  -2   2      279.78      307.45     38.17 o 
   5  -2   2        2.58       13.37     37.87 o 
   6  -2   2       62.74       46.35     47.60 o 
   7  -2   2       68.71       22.67     89.54 o 
   8  -2   2        6.18      -47.71     91.93 o 
  -8  -1   2       20.13      -48.38     92.53 o 
  -7  -1   2        3.14      -26.39     77.91 o 
  -6  -1   2      401.07      386.77     75.28 o 
  -5  -1   2       10.73       64.83     60.86 o 
  -4  -1   2      616.75      512.89     70.80 o 
  -3  -1   2      569.56      545.71     51.27 o 
  -2  -1   2     5503.30     5986.72     90.39 o 
  -1  -1   2     8964.58    10069.62     87.19 o 
   0  -1   2     3390.20     3792.62    127.26 o 
   2  -1   2     8802.28     8041.80    378.49 o 
   3  -1   2     1802.38     1815.95     45.88 o 
   4  -1   2      821.70      825.25     43.18 o 
   5  -1   2      585.39      566.17     70.24 o 
   6  -1   2       55.15       22.81     45.64 o 
   7  -1   2       15.70      -11.78     89.03 o 
   8  -1   2        0.62      -38.76     91.44 o 
  -8   0   2       26.47       52.53     93.84 o 
  -7   0   2       74.32       60.33     82.96 o 
  -6   0   2        0.13      -29.60     66.96 o 
  -5   0   2       33.54       23.69     58.66 o 
  -4   0   2     1138.28     1325.65    241.44 o 
  -3   0   2      365.79      368.04     58.59 o 
  -2   0   2    10791.85    11000.48    392.39 o 
  -1   0   2      768.05      755.48     38.02 o 
   0   0   2      964.20      834.32     17.84 o 
   1   0   2    11613.77    12349.81    102.30 o 
   3   0   2     4853.35     4995.73     63.85 o 
   5   0   2       22.24       34.99     34.68 o 
   6   0   2      110.92      102.63     84.44 o 
   7   0   2        3.27      -27.99     89.02 o 
   8   0   2        8.64      -84.45     93.16 o 
  -8   1   2        0.28      -48.71     92.20 o 
  -7   1   2        8.05       14.35     85.31 o 
  -6   1   2       19.44       75.25     78.66 o 
  -5   1   2      367.29      337.86     36.99 o 
  -4   1   2      786.77      780.82     35.42 o 
  -3   1   2      522.66      525.52     44.67 o 
  -2   1   2     2159.59     2224.27     57.97 o 
  -1   1   2     3993.81     3786.21    177.22 o 
   1   1   2    11273.51     9327.65     82.79 o 
   2   1   2     5654.24     5866.01    207.56 o 
   3   1   2      578.38      549.62     30.24 o 
   4   1   2     1122.15     1047.52     78.33 o 
   5   1   2       90.91       86.30     33.73 o 
   6   1   2       24.25       41.63     77.42 o 
   7   1   2      119.14      156.36     91.60 o 
   8   1   2        8.42      -91.26     95.49 o 
  -8   2   2        1.79       17.00    100.97 o 
  -7   2   2        1.08       -5.92     88.78 o 
  -6   2   2      261.97      220.93     82.77 o 
  -5   2   2      178.97      151.28     35.69 o 
  -4   2   2      201.78      236.01     32.21 o 
  -3   2   2      415.32      393.44     28.71 o 
  -2   2   2     1374.32     1221.91     89.59 o 
   0   2   2     1816.58     1376.78     86.71 o 
   1   2   2     6895.53     7254.91     75.16 o 
   2   2   2     8301.37     8181.76     85.65 o 
   3   2   2       63.04      115.50     27.38 o 
   4   2   2      110.68      174.07     29.04 o 
   5   2   2       48.48      106.07     55.31 o 
   6   2   2       62.78        8.37     73.29 o 
   7   2   2        4.18      -18.88     83.62 o 
   8   2   2       40.17      109.74    100.69 o 
  -8   3   2        1.14      -51.42     98.29 o 
  -7   3   2        1.27       22.14     83.96 o 
  -6   3   2       51.16        2.51     77.08 o 
  -5   3   2      342.06      334.58     45.08 o 
  -4   3   2      272.61      328.97     36.45 o 
  -2   3   2      453.59      366.96     25.68 o 
   0   3   2     1664.16     1904.23     33.48 o 
   2   3   2     9205.14    10420.52     97.78 o 
   3   3   2     1824.39     1718.57     40.15 o 
   5   3   2       60.70       98.72     32.68 o 
   6   3   2       35.24       61.76     72.79 o 
   7   3   2       46.96      -72.81     72.81 o 
   8   3   2       28.01       53.49     98.09 o 
  -7   4   2       24.58       88.80     88.67 o 
  -6   4   2        6.47      -28.01     43.64 o 
  -5   4   2        4.53        3.58     41.28 o 
  -4   4   2       74.30       89.20     35.36 o 
  -1   4   2     4781.79     4657.78     48.42 o 
   0   4   2     5256.91     6513.65     91.60 o 
   1   4   2      287.62      277.05     28.42 o 
   2   4   2      665.03      775.50     36.28 o 
   4   4   2      106.95      235.88     63.84 o 
   5   4   2      387.18      504.54     79.17 o 
   6   4   2      307.36      297.57     82.00 o 
   7   4   2       92.72      118.58     86.11 o 
   8   4   2        0.97      -22.79     87.85 o 
  -7   5   2        2.29       15.43     86.09 o 
  -6   5   2      129.91      137.17     52.15 o 
  -5   5   2        0.37        2.74     41.49 o 
  -4   5   2       22.13       45.03     38.09 o 
  -3   5   2      264.67      334.14     37.92 o 
  -1   5   2     5246.82     5397.59    107.68 o 
   0   5   2     2252.33     2415.77     63.76 o 
   1   5   2     1271.42     1328.51     47.38 o 
   2   5   2      530.27      553.95     34.38 o 
   3   5   2      517.62      565.53     33.40 o 
   4   5   2      144.18      155.98     29.69 o 
   5   5   2      178.10      276.77     72.57 o 
   6   5   2       78.19       90.62     75.29 o 
   7   5   2       51.73       81.73     83.49 o 
   8   5   2       35.94       -5.65     93.61 o 
  -6   6   2       13.86       -8.93     50.97 o 
  -5   6   2       42.39       -9.50     45.24 o 
  -4   6   2       10.48       29.57     38.28 o 
  -3   6   2       47.54       89.14     34.43 o 
  -2   6   2      144.29      214.96     31.78 o 
  -1   6   2     9787.90    10028.00    209.48 o 
   0   6   2     4041.75     4524.88     59.15 o 
   1   6   2     1373.03     1385.24     54.14 o 
   2   6   2      281.94      291.02     33.58 o 
   3   6   2      592.77      558.76     26.67 o 
   4   6   2      101.58      120.26     30.43 o 
   5   6   2      203.74      290.82     73.68 o 
   6   6   2      323.25      242.08     82.87 o 
   7   6   2       10.23      -59.35     74.77 o 
   8   6   2        5.50      -28.97     91.58 o 
  -6   7   2        1.85       -7.62     75.35 o 
  -5   7   2       12.81       54.58     47.87 o 
  -4   7   2       20.95       57.06     42.50 o 
  -3   7   2      632.47      582.52     44.98 o 
  -1   7   2      925.48      886.97     29.12 o 
   0   7   2      415.86      435.80     31.00 o 
   1   7   2      469.31      395.49     40.78 o 
   2   7   2      563.51      455.84     40.35 o 
   3   7   2      888.21      874.23     31.17 o 
   4   7   2      103.39      133.69     63.75 o 
   5   7   2      506.69      656.94     90.33 o 
   6   7   2       62.70        2.56     74.55 o 
   7   7   2        6.15      -26.84     81.90 o 
   8   7   2        2.91      -66.68     88.82 o 
  -6   8   2        3.84       -6.31     72.72 o 
  -5   8   2       24.11      -38.39     70.00 o 
  -4   8   2      193.56      223.00     69.79 o 
  -3   8   2       16.30       75.04     39.85 o 
  -2   8   2      298.02      486.15     45.32 o 
  -1   8   2      605.39      698.49     37.25 o 
   0   8   2     1225.56     1171.44     42.47 o 
   1   8   2      110.72      160.31     39.70 o 
   2   8   2      207.10      167.93     39.75 o 
   3   8   2     1530.58     1409.93    133.44 o 
   4   8   2      101.37      124.21     67.63 o 
   5   8   2      187.89      268.69     82.12 o 
   6   8   2        1.29       45.06     77.42 o 
   7   8   2        0.19      -24.23     87.52 o 
   8   8   2       17.44      -39.63     99.68 o 
  -5   9   2        1.39       16.56     72.33 o 
  -4   9   2       16.80       70.83     72.32 o 
  -3   9   2      358.89      288.36     69.35 o 
  -2   9   2        0.30      -21.90     47.56 o 
  -1   9   2       63.31      144.76     53.90 o 
   0   9   2      394.52      381.91     36.34 o 
   1   9   2       17.09        3.78     24.82 o 
   2   9   2      595.96      522.70     49.43 o 
   3   9   2      105.52      117.21     35.61 o 
   4   9   2        5.89      -23.68     65.01 o 
   5   9   2      340.99      426.97     89.63 o 
   6   9   2       76.91       69.12     81.35 o 
   7   9   2       18.35      -22.17     87.38 o 
  -5  10   2        3.79       12.28     78.06 o 
  -4  10   2       65.97       97.96     72.08 o 
  -3  10   2       20.95       89.43     64.30 o 
  -2  10   2        3.69       30.24     53.54 o 
  -1  10   2       33.37      108.50     56.32 o 
   0  10   2      553.47      569.57     63.15 o 
   1  10   2      267.67      297.71     37.69 o 
   2  10   2      483.58      480.60     59.29 o 
   3  10   2      222.07      285.59     98.92 o 
   4  10   2      103.57      151.91     75.58 o 
   5  10   2      114.71      218.19     82.89 o 
   6  10   2       58.96       27.56     84.39 o 
   7  10   2        9.46      -62.34     87.46 o 
  -4  11   2        4.05       16.83     71.33 o 
  -3  11   2        8.04      -21.57     59.47 o 
  -2  11   2        0.13       -2.05     63.78 o 
  -1  11   2        0.29       34.44     55.74 o 
   0  11   2      410.33      400.22     69.46 o 
   1  11   2       52.05       43.73     31.29 o 
   2  11   2      552.03      546.79     57.56 o 
   3  11   2        2.30        6.12     35.85 o 
   4  11   2        0.24        5.19     69.57 o 
   5  11   2      147.04       88.13     80.16 o 
   6  11   2        3.98      -82.43     82.43 o 
  -3  12   2        7.21      -27.34     64.34 o 
  -2  12   2        0.98       24.48     63.83 o 
  -1  12   2        3.55       22.53     56.99 o 
   0  12   2      213.09      204.50     66.46 o 
   1  12   2       15.07       -0.80     49.83 o 
   2  12   2      205.87      199.18     62.31 o 
   3  12   2        0.16       24.25     48.14 o 
   5  12   2        1.59      -57.76     75.10 o 
   6  12   2        4.13      -37.55     83.87 o 
  -2  13   2        0.16       39.51     68.66 o 
  -1  13   2       11.33        8.43     63.65 o 
   0  13   2       87.08       50.73     67.63 o 
   1  13   2       85.67       52.95     58.61 o 
   2  13   2      114.22      131.01     62.68 o 
   3  13   2       23.63       28.52     54.46 o 
   4  13   2       46.47       66.84     56.94 o 
   0  14   2       19.22        0.07     64.60 o 
   1  14   2       13.72       16.50     61.10 o 
   2  14   2       21.17      -10.04     61.98 o 
  -4 -12   3       10.44      -29.62     64.46 o 
  -3 -12   3       34.98       20.70     63.62 o 
  -2 -12   3        4.23       12.00     59.71 o 
  -1 -12   3       55.10       73.08     48.56 o 
   0 -12   3       48.76      -36.28     70.97 o 
   1 -12   3       25.64        7.03     78.35 o 
  -5 -11   3        0.32       36.27     68.33 o 
  -4 -11   3        0.10       30.24     68.91 o 
  -3 -11   3       54.69       59.93     61.36 o 
  -2 -11   3       12.77       46.21     56.68 o 
  -1 -11   3      134.96       86.79     46.54 o 
   0 -11   3       26.93       40.20     44.26 o 
   1 -11   3       14.75       -2.63     68.90 o 
   2 -11   3       14.09      -23.03     73.65 o 
   3 -11   3       14.79        4.59     76.83 o 
  -6 -10   3       16.22       36.05     68.22 o 
  -5 -10   3        0.46       13.95     63.06 o 
  -4 -10   3        4.17       49.58     60.17 o 
  -3 -10   3      524.75      545.05     80.56 o 
  -2 -10   3        2.54      -44.85     44.85 o 
  -1 -10   3      102.31       95.35     42.16 o 
   0 -10   3        0.41      -10.75     37.99 o 
   1 -10   3       23.10       36.37     41.20 o 
   2 -10   3       54.34      144.95     75.32 o 
   3 -10   3       19.27       46.13     72.19 o 
   4 -10   3        1.59       11.92     76.89 o 
  -6  -9   3        2.90      -11.82     81.63 o 
  -5  -9   3       69.93      106.99     66.29 o 
  -4  -9   3      209.67      162.23     62.35 o 
  -3  -9   3       17.51       30.83     56.21 o 
  -2  -9   3        8.87       38.33     50.65 o 
  -1  -9   3      475.76      610.05     52.84 o 
   0  -9   3       47.17       87.64     39.26 o 
   1  -9   3       47.11        0.61     37.84 o 
   2  -9   3        5.83       25.33     39.11 o 
   3  -9   3       33.46      -58.93     58.93 o 
   4  -9   3        0.13       27.26     75.39 o 
  -7  -8   3        0.01       -8.28     93.59 o 
  -6  -8   3       46.58       22.61     81.69 o 
  -5  -8   3       44.68       16.55     71.37 o 
  -4  -8   3      283.48      409.78     51.74 o 
  -3  -8   3      634.09      608.26     75.16 o 
  -2  -8   3      172.75      241.69     38.24 o 
  -1  -8   3       97.81      175.32     37.68 o 
   0  -8   3        3.08        0.75     31.20 o 
   1  -8   3      228.59      320.05     44.67 o 
   2  -8   3        9.06      -18.50     35.25 o 
   3  -8   3      121.82      224.17     72.49 o 
   4  -8   3        3.84      -45.78     67.11 o 
   5  -8   3        5.05      -64.42     73.47 o 
  -7  -7   3       24.04      -47.32     86.77 o 
  -6  -7   3      107.76       47.67     82.29 o 
  -5  -7   3      249.01      329.32     82.00 o 
  -4  -7   3       76.05       32.47     37.74 o 
  -3  -7   3      411.82      522.45     46.65 o 
  -2  -7   3       62.63      180.59     32.70 o 
  -1  -7   3      116.90      150.29     32.91 o 
   0  -7   3     1316.31     1486.26    111.59 o 
   1  -7   3      192.00      140.13     35.99 o 
   2  -7   3      185.51      223.90     40.39 o 
   3  -7   3      207.12      259.32     63.09 o 
   4  -7   3       53.84       64.39     67.87 o 
   5  -7   3       20.84       58.20     74.12 o 
   6  -7   3        1.44       99.37     91.99 o 
  -8  -6   3        3.09      -11.31     94.51 o 
  -7  -6   3       48.32       -9.40     87.19 o 
  -6  -6   3      219.65      122.17     79.76 o 
  -5  -6   3      123.73      220.34     75.95 o 
  -4  -6   3      471.30      520.74     73.56 o 
  -3  -6   3       12.05       83.11     31.96 o 
  -2  -6   3      152.18      208.24     28.86 o 
  -1  -6   3      100.22       70.92     18.09 o 
   0  -6   3      974.14     1058.08     43.82 o 
   1  -6   3        4.44       20.78     27.63 o 
   2  -6   3      560.61      531.52     42.33 o 
   3  -6   3        3.82       23.15     47.44 o 
   4  -6   3       28.75       70.61     55.25 o 
   5  -6   3        0.36       42.38     65.68 o 
   6  -6   3        2.23       -0.65     73.86 o 
  -8  -5   3       31.08      -16.81     90.11 o 
  -7  -5   3      130.74       56.55     85.11 o 
  -6  -5   3       43.61       73.26     77.28 o 
  -5  -5   3      103.83       64.71     65.85 o 
  -4  -5   3      324.71      436.59     68.34 o 
  -3  -5   3        0.92       33.67     18.76 o 
  -2  -5   3     1856.87     1906.02     36.33 o 
  -1  -5   3       56.10       47.78     15.51 o 
   0  -5   3     2767.36     2914.75     86.59 o 
   1  -5   3      253.77      301.05     32.93 o 
   2  -5   3       12.30       -9.35     26.72 o 
   3  -5   3      254.07      183.49     59.44 o 
   4  -5   3      127.35      162.65     66.11 o 
   5  -5   3       23.60       26.76     61.47 o 
   6  -5   3        2.11       49.64     71.44 o 
   7  -5   3        0.32       -7.87     84.01 o 
  -8  -4   3       29.53       56.02     98.95 o 
  -7  -4   3      102.37       81.97     85.03 o 
  -6  -4   3       62.50       87.20     74.42 o 
  -5  -4   3      216.35      306.63     73.92 o 
  -4  -4   3       12.92       32.47     49.14 o 
  -3  -4   3      141.58      138.40     28.24 o 
  -2  -4   3     1561.91     1634.06     31.95 o 
  -1  -4   3      797.38      807.71     24.66 o 
   0  -4   3     5275.16     5106.16     67.94 o 
   1  -4   3       30.88       34.72     22.05 o 
   2  -4   3       91.34      115.97     19.15 o 
   3  -4   3        6.86       37.61     28.90 o 
   4  -4   3      199.03      215.89     42.66 o 
   5  -4   3        7.12       39.06     62.00 o 
   6  -4   3        2.03       15.20     66.38 o 
   7  -4   3       17.32       49.05     80.69 o 
  -8  -3   3       37.29       68.28     93.44 o 
  -7  -3   3       62.21      152.24     85.67 o 
  -6  -3   3        7.85       46.19     72.30 o 
  -5  -3   3       47.03       88.37     64.48 o 
  -4  -3   3       35.85       32.27     46.30 o 
  -3  -3   3      276.18      258.70     45.72 o 
  -2  -3   3     8587.33     9350.95    171.97 o 
   0  -3   3     2604.91     2333.82     88.75 o 
   1  -3   3       86.13      108.77     33.23 o 
   2  -3   3      354.01      398.67     27.38 o 
   3  -3   3       52.95       63.34     29.89 o 
   4  -3   3       96.14      149.00     44.89 o 
   5  -3   3      149.72      156.45     47.27 o 
   6  -3   3       57.86       26.40     62.24 o 
  -8  -2   3       12.13       -3.02     87.46 o 
  -7  -2   3        8.85       23.17     82.12 o 
  -6  -2   3       10.23       15.45     70.52 o 
  -5  -2   3       16.56      -24.15     61.41 o 
  -4  -2   3     1364.20     1423.94     78.57 o 
  -3  -2   3     2637.82     2987.90     84.69 o 
  -2  -2   3      397.34      468.34     79.73 o 
  -1  -2   3     1885.30     1883.48     62.76 o 
   0  -2   3     5274.01     5394.63    163.44 o 
   1  -2   3     3892.12     4355.32    149.52 o 
   2  -2   3      637.34      674.57     29.50 o 
   3  -2   3      592.88      560.11     36.38 o 
   4  -2   3      373.98      440.53     42.99 o 
   5  -2   3       21.80       -0.33     42.00 o 
   6  -2   3        1.77        8.44     46.10 o 
   7  -2   3       20.25       55.77     92.82 o 
  -8  -1   3        6.03       23.82     89.84 o 
  -7  -1   3        4.55       -2.83     77.34 o 
  -6  -1   3        6.18       -3.92     69.56 o 
  -5  -1   3      294.90      353.44     72.93 o 
  -4  -1   3       40.42       80.74     25.35 o 
  -3  -1   3     4066.73     3896.49     41.15 o 
  -2  -1   3     9612.20     8806.54    673.23 o 
  -1  -1   3     9695.22     9664.31    219.17 o 
   0  -1   3      731.59      740.39     42.57 o 
   1  -1   3     5285.26     5863.02    248.11 o 
   2  -1   3      196.75      252.25     32.67 o 
   3  -1   3      396.04      467.82     33.74 o 
   4  -1   3     1592.09     1701.45     64.80 o 
   5  -1   3       12.94        7.54     38.15 o 
   6  -1   3        0.61      -21.02     46.91 o 
   7  -1   3        4.80      -56.76     88.46 o 
   8  -1   3       11.46       23.01    105.96 o 
  -8   0   3       13.17      -55.31     89.94 o 
  -7   0   3        1.96        1.18     81.52 o 
  -6   0   3        4.09      -29.73     74.56 o 
  -5   0   3      940.78      832.29     81.76 o 
  -4   0   3      550.34      447.06     83.39 o 
  -3   0   3     1255.22     1141.23     29.48 o 
  -2   0   3      501.64      571.28     17.09 o 
   0   0   3     4423.29     3805.16     40.06 o 
   1   0   3     8063.32     8191.98     96.57 o 
   2   0   3       29.72      103.82     22.18 o 
   3   0   3      723.30      642.33     70.38 o 
   4   0   3       70.95      153.15     32.95 o 
   5   0   3       39.57      103.38     36.46 o 
   6   0   3       17.38      -43.58     43.58 o 
   7   0   3       40.49      137.40     90.57 o 
   8   0   3        5.15      -88.49     88.49 o 
  -8   1   3        0.29      -11.34     90.25 o 
  -7   1   3       14.21       -0.07     84.18 o 
  -6   1   3      209.01      281.88     82.54 o 
  -5   1   3      267.22      297.69     71.97 o 
  -4   1   3      867.20      856.70     35.10 o 
  -3   1   3      106.16      153.09     21.76 o 
  -2   1   3      765.85      744.64     36.13 o 
  -1   1   3      532.85      520.89     29.02 o 
   1   1   3    10433.73    10400.07    102.06 o 
   2   1   3      741.61      652.68     79.71 o 
   3   1   3     2637.62     2258.03     47.14 o 
   4   1   3       67.09      133.37     32.52 o 
   5   1   3      131.34      150.13     38.56 o 
   6   1   3       35.74       73.01     75.70 o 
   7   1   3        1.53      -18.27     90.88 o 
   8   1   3       12.85      -81.82     96.45 o 
  -8   2   3        4.42       76.08     96.03 o 
  -7   2   3       38.68      172.89     89.61 o 
  -6   2   3      111.07      163.47     82.01 o 
  -5   2   3       88.44      136.87     35.43 o 
  -4   2   3      123.46      133.56     29.72 o 
  -3   2   3      815.70      855.97     47.03 o 
  -2   2   3      100.53      116.80     21.91 o 
  -1   2   3     3120.77     3224.69     42.88 o 
   0   2   3      525.92      529.39     18.86 o 
   1   2   3     9428.81     9493.47     96.81 o 
   3   2   3      428.72      393.89     31.43 o 
   4   2   3       10.18       30.95     29.15 o 
   5   2   3       13.26       45.47     49.78 o 
   6   2   3       76.80      127.62     75.24 o 
   7   2   3      227.92      169.86     86.98 o 
   8   2   3        0.33      -50.58     96.15 o 
  -8   3   3        0.06      -30.37     99.59 o 
  -7   3   3       23.62       87.29     88.20 o 
  -6   3   3      334.33      480.17     91.02 o 
  -5   3   3       11.62       15.36     34.86 o 
  -4   3   3      112.61      140.34     31.87 o 
  -3   3   3      110.61      170.02     26.15 o 
  -2   3   3     1509.79     1333.05    103.01 o 
   0   3   3     1908.19     1898.41     35.92 o 
   1   3   3    16246.02    15763.24     91.93 o 
   3   3   3      172.55      243.77     28.80 o 
   4   3   3      179.71      265.84     41.32 o 
   5   3   3      297.84      304.52     40.79 o 
   6   3   3      194.22      176.46     77.31 o 
   7   3   3        2.52       42.05     79.04 o 
   8   3   3       16.28      -87.77     87.77 o 
  -7   4   3       16.54        7.99     89.74 o 
  -6   4   3       16.47        1.84     73.58 o 
  -5   4   3      285.30      245.62     44.07 o 
  -4   4   3      291.47      369.28     42.08 o 
  -3   4   3       18.15       60.00     26.79 o 
  -2   4   3      916.08      863.41     34.78 o 
  -1   4   3      477.46      400.19     24.54 o 
   0   4   3     5045.87     4182.12    106.09 o 
   1   4   3     1113.52      873.85     39.12 o 
   2   4   3      886.55      891.71     42.77 o 
   4   4   3      383.52      436.04     37.38 o 
   5   4   3      357.62      437.51     43.74 o 
   6   4   3      279.50      226.61     79.97 o 
   7   4   3        1.16       23.10     79.22 o 
   8   4   3        0.41      -76.97     85.20 o 
  -7   5   3       27.13       64.38     92.74 o 
  -6   5   3       13.09       75.18     49.78 o 
  -5   5   3      228.11      316.41     52.30 o 
  -4   5   3        5.12       19.56     36.70 o 
  -3   5   3      101.99      174.79     33.60 o 
  -2   5   3     2605.36     2414.58     53.48 o 
  -1   5   3      220.63      337.13     28.88 o 
   0   5   3      148.92      174.53     31.61 o 
   1   5   3     1023.07      855.30     42.16 o 
   2   5   3     2831.75     2881.71     67.80 o 
   3   5   3      460.18      481.91     33.39 o 
   4   5   3      605.10      580.24     37.86 o 
   5   5   3      284.30      330.49     75.37 o 
   6   5   3       35.56       52.12     72.86 o 
   7   5   3        3.74       16.80     79.86 o 
   8   5   3        7.65      -85.50     88.97 o 
  -7   6   3        3.30       49.07     91.11 o 
  -6   6   3        3.80      -11.53     51.30 o 
  -5   6   3       65.52       82.47     44.71 o 
  -4   6   3      505.23      436.46     50.43 o 
  -3   6   3       42.55      142.03     36.36 o 
  -2   6   3      458.71      559.66     37.19 o 
  -1   6   3      235.06      382.05     42.71 o 
   0   6   3      504.00      511.75     42.89 o 
   1   6   3       12.66       16.25     25.07 o 
   2   6   3     3082.97     2897.73     70.66 o 
   3   6   3       49.95       56.37     34.30 o 
   4   6   3      607.08      598.99     39.60 o 
   5   6   3      350.12      337.91     76.94 o 
   6   6   3        8.88      -28.50     70.80 o 
   7   6   3        5.84      -44.94     82.82 o 
   8   6   3        3.10      -90.66     90.66 o 
  -6   7   3        0.19       69.39     56.69 o 
  -5   7   3      198.18      169.27     50.58 o 
  -4   7   3      120.65      238.54     68.57 o 
  -3   7   3       50.76      147.51     38.97 o 
  -2   7   3      741.20      666.10     41.66 o 
  -1   7   3       43.69       48.67     16.26 o 
   0   7   3      292.11      309.68     26.09 o 
   1   7   3        5.85       19.62     27.97 o 
   2   7   3     2711.05     2666.04     75.64 o 
   3   7   3       28.53       59.28     27.17 o 
   4   7   3      406.20      474.96     69.44 o 
   5   7   3       17.17       77.08     71.21 o 
   6   7   3        0.83      -38.00     69.94 o 
   7   7   3        3.80      -78.75     78.75 o 
   8   7   3       24.13      -56.58     92.47 o 
  -6   8   3        4.46      -10.78     78.99 o 
  -5   8   3       13.62      -15.81     64.89 o 
  -4   8   3      103.99      116.12     45.42 o 
  -3   8   3       92.97       74.66     40.18 o 
  -2   8   3      105.37      218.69     39.05 o 
  -1   8   3      520.48      511.55     38.55 o 
   0   8   3        2.00       21.09     21.32 o 
   1   8   3      331.10      386.11     48.65 o 
   2   8   3     1096.71      972.14     56.40 o 
   3   8   3        1.42       32.99     29.05 o 
   4   8   3      230.24      303.20     77.33 o 
   5   8   3       13.91       -3.98     72.50 o 
   6   8   3       31.78       60.88     82.78 o 
   7   8   3       41.60        9.11     86.61 o 
   8   8   3       17.81      -89.70     92.80 o 
  -5   9   3        0.15      -33.18     69.64 o 
  -4   9   3       31.33       40.50     63.49 o 
  -3   9   3        6.53       -0.11     54.03 o 
  -2   9   3      212.45      292.14     44.49 o 
  -1   9   3      732.42      590.86     62.16 o 
   0   9   3       29.27       -4.58     22.90 o 
   1   9   3      245.69      230.68     47.00 o 
   2   9   3      502.34      414.97     46.87 o 
   3   9   3       68.48       59.92     39.50 o 
   4   9   3      510.87      510.73     89.03 o 
   5   9   3        9.27       -4.71     73.78 o 
   6   9   3      132.02       59.89     83.99 o 
   7   9   3       28.89       -7.24     88.56 o 
  -5  10   3        0.23      -11.33     73.60 o 
  -4  10   3       42.07       -3.53     66.28 o 
  -3  10   3        7.75       36.76     60.41 o 
  -2  10   3        2.11       19.79     53.33 o 
  -1  10   3      647.45      503.73     59.84 o 
   0  10   3      420.89      366.35     61.74 o 
   1  10   3      470.00      441.58     39.99 o 
   2  10   3      149.72      153.79     45.93 o 
   3  10   3       76.50       26.17     41.44 o 
   4  10   3       20.28       68.73     74.17 o 
   5  10   3      177.73      256.34     86.24 o 
   6  10   3       37.51       45.53     84.10 o 
   7  10   3       17.12       59.07     93.12 o 
  -4  11   3        0.05      -30.52     68.04 o 
  -3  11   3        7.66       50.67     63.89 o 
  -2  11   3        0.33       33.38     56.59 o 
  -1  11   3      146.99      167.27     61.12 o 
   0  11   3        0.65       65.80     49.33 o 
   1  11   3      215.68      229.23     57.10 o 
   2  11   3       14.50       -0.39     30.02 o 
   3  11   3      232.23      236.35     44.01 o 
   4  11   3       12.36       -2.17     72.76 o 
   5  11   3      117.05      133.61     86.46 o 
   6  11   3       28.81       23.63     88.73 o 
  -3  12   3        9.32       32.03     61.66 o 
  -2  12   3        0.65       23.87     62.82 o 
  -1  12   3      163.56      133.68     66.09 o 
   0  12   3       64.16       64.59     56.47 o 
   1  12   3       91.35       44.50     51.30 o 
   2  12   3       20.38       31.13     33.79 o 
   4  12   3        6.06       20.69     77.44 o 
   5  12   3      112.71      146.56     92.83 o 
   6  12   3        3.55      -24.63     91.50 o 
  -2  13   3        0.38       13.73     65.37 o 
  -1  13   3       53.80       89.76     66.58 o 
   0  13   3       49.84       18.65     58.05 o 
   1  13   3       65.15        9.62     54.83 o 
   2  13   3        9.85       28.42     52.83 o 
   3  13   3       37.97       61.74     53.38 o 
  -1  14   3       15.45       38.85     63.91 o 
   0  14   3       58.53      101.47     70.41 o 
   1  14   3      120.17      162.99     67.90 o 
   2  14   3      143.59       75.51     60.07 o 
   4  14   3        2.39       67.23     58.77 o 
  -3 -12   4        5.04      -37.73     59.20 o 
  -2 -12   4       12.42      -37.46     59.75 o 
  -1 -12   4       89.36       83.47     66.91 o 
   0 -12   4       24.74       52.60     49.51 o 
  -5 -11   4        6.21       28.46     52.52 o 
  -4 -11   4       19.33      -11.96     64.45 o 
  -3 -11   4       35.45       14.43     61.12 o 
  -2 -11   4       16.82        0.08     57.99 o 
  -1 -11   4      110.27      105.17     48.16 o 
   0 -11   4       77.05      147.88     52.20 o 
   1 -11   4       35.39        9.49     46.13 o 
   2 -11   4       58.58       67.04     81.14 o 
  -6 -10   4        7.55        5.40     69.08 o 
  -5 -10   4       36.74       -0.15     63.56 o 
  -4 -10   4       93.68       91.47     67.25 o 
  -3 -10   4       51.35      115.48     62.72 o 
  -2 -10   4       90.70       71.49     57.99 o 
  -1 -10   4        0.59       11.74     40.02 o 
   0 -10   4       71.73       61.75     42.66 o 
   1 -10   4       48.47       39.05     43.92 o 
   2 -10   4       36.15       78.90     72.33 o 
   3 -10   4        1.18       21.18     75.44 o 
  -6  -9   4       36.14       74.71     71.09 o 
  -5  -9   4       52.10       15.64     61.63 o 
  -4  -9   4       87.40      107.41     62.83 o 
  -3  -9   4       61.05       55.21     56.13 o 
  -2  -9   4      103.93      114.86     55.38 o 
  -1  -9   4        7.64       41.77     57.66 o 
   0  -9   4       22.74       -7.02     37.15 o 
   1  -9   4       23.15       49.27     41.83 o 
   2  -9   4       92.86       33.00     43.43 o 
   3  -9   4       10.18       -7.08     68.15 o 
   4  -9   4        0.07      111.90     77.43 o 
  -7  -8   4       10.62      -86.56     86.56 o 
  -6  -8   4       55.33       85.40     53.36 o 
  -5  -8   4      133.66      171.06     68.70 o 
  -4  -8   4      296.27      393.10     70.66 o 
  -3  -8   4       39.92      109.23     59.41 o 
  -2  -8   4      114.09      118.35     36.98 o 
  -1  -8   4       16.18       -7.82     33.70 o 
   0  -8   4     1140.09     1011.08     55.20 o 
   1  -8   4       71.15       65.88     41.81 o 
   2  -8   4       58.57      115.84     41.49 o 
   3  -8   4       25.47       63.26     67.65 o 
   4  -8   4        1.62      -20.89     65.75 o 
   5  -8   4        0.18       52.78     77.72 o 
  -7  -7   4       50.03       98.42     92.84 o 
  -6  -7   4      158.37      156.22     87.62 o 
  -5  -7   4       83.33       54.82     44.66 o 
  -4  -7   4      143.59      197.05     57.71 o 
  -3  -7   4       12.22       54.89     49.83 o 
  -2  -7   4      290.65      352.70     39.73 o 
  -1  -7   4      424.64      525.31     45.48 o 
   0  -7   4      286.05      266.85     40.76 o 
   1  -7   4       22.11       35.85     34.95 o 
   2  -7   4      675.53      601.08     49.52 o 
   3  -7   4       13.69       34.10     62.58 o 
   4  -7   4        8.18      -27.89     65.91 o 
   5  -7   4       30.47       49.34     73.95 o 
  -7  -6   4       94.88      103.47     88.91 o 
  -6  -6   4       99.76      149.29     84.05 o 
  -5  -6   4      164.12      210.05     76.47 o 
  -4  -6   4        6.78       22.11     38.05 o 
  -3  -6   4      908.76      801.77     48.48 o 
  -2  -6   4      343.61      444.75     29.99 o 
  -1  -6   4     1755.82     1591.94     51.74 o 
   0  -6   4      485.86      449.49     40.20 o 
   1  -6   4       40.32       53.38     32.30 o 
   2  -6   4      545.24      607.20     46.62 o 
   3  -6   4      106.38      163.84     66.78 o 
   4  -6   4        0.07      -20.76     62.53 o 
   5  -6   4      103.12      177.37     78.23 o 
   6  -6   4        3.99       28.39     78.43 o 
  -8  -5   4       61.67       17.26     93.18 o 
  -7  -5   4       38.72      113.93     89.72 o 
  -6  -5   4       73.11       90.52     76.80 o 
  -5  -5   4        0.43       12.43     65.23 o 
  -4  -5   4       76.61      147.23     59.96 o 
  -3  -5   4       28.10       63.45     30.89 o 
  -2  -5   4      504.42      428.01     44.95 o 
  -1  -5   4     2756.45     2800.10     40.16 o 
   0  -5   4        6.34       12.27     25.40 o 
   1  -5   4       72.25       74.63     29.15 o 
   2  -5   4      204.34      253.07     38.02 o 
   3  -5   4      418.52      371.57     70.15 o 
   4  -5   4       85.46       96.47     66.70 o 
   5  -5   4        5.65        2.81     65.39 o 
   6  -5   4        3.95      -57.27     69.67 o 
  -8  -4   4       21.84        4.04     92.80 o 
  -7  -4   4       78.61        3.08     82.72 o 
  -6  -4   4        8.58        1.23     72.54 o 
  -5  -4   4       11.95      107.69     68.73 o 
  -4  -4   4      337.31      422.39     67.29 o 
  -3  -4   4     1853.80     1632.77     54.29 o 
  -1  -4   4     1594.73     1699.28     32.68 o 
   0  -4   4      156.40      181.84     28.03 o 
   1  -4   4      105.38      133.18     28.41 o 
   2  -4   4      165.85      209.79     54.87 o 
   3  -4   4      695.98      696.87     61.19 o 
   4  -4   4       79.67      139.88     62.99 o 
   5  -4   4        4.37       71.76     65.71 o 
   6  -4   4       16.51       -8.28     66.75 o 
   7  -4   4        0.01       60.11     75.20 o 
  -8  -3   4       20.21      -20.48     88.78 o 
  -7  -3   4        5.01      -73.35     73.35 o 
  -6  -3   4       75.02       84.03     75.00 o 
  -5  -3   4        5.47       17.92     63.31 o 
  -4  -3   4      225.00      197.50     57.85 o 
  -3  -3   4      577.19      640.26     69.29 o 
  -2  -3   4     5355.28     5697.49    139.95 o 
  -1  -3   4      629.48      650.37     22.89 o 
   0  -3   4      962.98      816.12     33.60 o 
   1  -3   4       43.03       23.54     20.86 o 
   2  -3   4       18.34       43.13     18.52 o 
   3  -3   4      457.45      509.42     37.68 o 
   4  -3   4      101.82      128.32     41.53 o 
   5  -3   4       22.29      116.94     64.96 o 
   6  -3   4       17.83        3.07     63.69 o 
   7  -3   4        0.39       20.45     78.42 o 
  -8  -2   4       10.48      -80.74     80.74 o 
  -7  -2   4        7.63       55.97     79.55 o 
  -6  -2   4        1.08      -32.00     67.14 o 
  -5  -2   4      256.08      405.41     78.57 o 
  -4  -2   4     1056.49      960.41     72.17 o 
  -3  -2   4      519.63      496.46     55.83 o 
  -1  -2   4     2900.13     2843.39     39.44 o 
   0  -2   4      695.19      684.31     18.73 o 
   1  -2   4     2261.16     2138.93     32.63 o 
   2  -2   4      684.93      626.91     42.13 o 
   3  -2   4      327.57      393.53     36.06 o 
   4  -2   4       16.21       28.28     35.83 o 
   5  -2   4       11.74       -4.62     43.97 o 
   6  -2   4        6.07      -38.05     77.97 o 
  -8  -1   4        1.23       35.57     87.50 o 
  -7  -1   4       13.77       77.14     82.42 o 
  -6  -1   4       56.85       75.95     75.01 o 
  -5  -1   4      252.21      202.76     68.68 o 
  -4  -1   4     1042.67      855.48     68.67 o 
  -3  -1   4     5243.62     4685.44    339.93 o 
  -2  -1   4     2848.74     2891.42     51.05 o 
  -1  -1   4       15.35       48.75     13.99 o 
   0  -1   4     2428.26     2152.58     28.74 o 
   1  -1   4     1770.28     1464.96    109.28 o 
   2  -1   4      226.48      286.46     27.93 o 
   3  -1   4     3716.13     3771.98     89.09 o 
   4  -1   4       18.56       66.67     36.37 o 
   5  -1   4        2.20       32.13     40.98 o 
   6  -1   4       32.76       44.71     50.01 o 
   7  -1   4        1.27      -89.30     89.30 o 
  -8   0   4        2.32       41.63     90.43 o 
  -7   0   4      133.44      201.00     90.48 o 
  -6   0   4        3.66       32.10     68.93 o 
  -5   0   4     1225.56     1050.23     82.31 o 
  -4   0   4      443.21      576.54     66.89 o 
  -2   0   4      522.95      560.68     20.53 o 
  -1   0   4     1333.24     1488.85     43.94 o 
   0   0   4    18206.09    17182.75    327.80 o 
   1   0   4      507.28      426.34     38.66 o 
   2   0   4      529.89      526.25     30.24 o 
   3   0   4      487.28      494.34     34.41 o 
   4   0   4       37.00      128.64     36.44 o 
   5   0   4       85.80       79.82     40.47 o 
   6   0   4        0.67      -16.91     45.90 o 
   7   0   4       47.83      125.53     98.18 o 
   8   0   4        8.34     -102.72    102.72 o 
  -8   1   4        0.79       46.06     99.30 o 
  -7   1   4        0.93      -10.89     76.62 o 
  -6   1   4      423.08      484.64     90.96 o 
  -5   1   4      106.79       58.84     66.08 o 
  -4   1   4      150.77      222.48     28.15 o 
  -3   1   4      353.17      302.64     25.85 o 
  -2   1   4      400.12      426.09     15.96 o 
  -1   1   4      761.85      867.23     21.32 o 
   0   1   4     5444.10     4928.18    148.86 o 
   1   1   4     1013.01      914.66     48.59 o 
   2   1   4       78.21      147.76     35.59 o 
   3   1   4        8.81      119.46     30.10 o 
   4   1   4      900.21      902.11     75.97 o 
   5   1   4       41.39       69.03     40.97 o 
   6   1   4       32.62       37.86     45.78 o 
   7   1   4       37.32      -73.53     79.92 o 
   8   1   4        5.45        3.43    108.17 o 
  -8   2   4       25.22       17.33     95.40 o 
  -7   2   4       26.16       62.43     83.61 o 
  -6   2   4        1.02      -20.00     68.88 o 
  -5   2   4      215.55      177.87     68.76 o 
  -4   2   4       19.20       13.41     25.15 o 
  -3   2   4      939.06      909.65     39.39 o 
  -2   2   4     1647.90     1610.11     26.70 o 
  -1   2   4     2819.95     2682.88     60.12 o 
   0   2   4     9670.76    10069.89    157.72 o 
   1   2   4     3321.18     3121.36     66.83 o 
   2   2   4        6.68       71.29     30.37 o 
   3   2   4       15.73       72.62     27.33 o 
   4   2   4      787.17      685.82     44.35 o 
   5   2   4      101.13      145.49     40.90 o 
   6   2   4      261.42      236.73     86.40 o 
   7   2   4      127.27       75.86     85.97 o 
   8   2   4       20.40      -94.55     94.55 o 
  -8   3   4        0.91       25.26    102.71 o 
  -7   3   4        0.34      -73.41     87.19 o 
  -6   3   4      333.96      361.01     86.53 o 
  -5   3   4       44.06       73.57     37.06 o 
  -4   3   4       69.64       69.47     29.23 o 
  -3   3   4     1123.74     1071.56     39.48 o 
  -2   3   4     1373.49     1182.19     37.16 o 
   0   3   4     3092.59     3445.39     74.96 o 
   1   3   4       56.16       34.75     27.80 o 
   2   3   4     1160.98     1311.47     50.85 o 
   3   3   4      366.70      394.82     35.91 o 
   4   3   4     1689.42     1487.49     49.93 o 
   5   3   4      107.94       62.58     37.76 o 
   6   3   4       61.36       17.18     73.54 o 
   7   3   4       20.53       24.74     74.49 o 
   8   3   4        8.57      -88.70     88.70 o 
  -7   4   4       48.07       36.13     92.92 o 
  -6   4   4       26.51       14.06     78.43 o 
  -5   4   4        4.19       14.02     37.67 o 
  -4   4   4       56.08       55.07     31.58 o 
  -3   4   4      104.74      227.42     39.81 o 
  -2   4   4     1766.21     1749.38     44.79 o 
  -1   4   4      123.98      249.69     35.90 o 
   0   4   4     5547.98     6304.93    140.47 o 
   1   4   4     3932.71     3560.78     55.68 o 
   2   4   4      486.12      545.47     40.17 o 
   3   4   4     2121.95     1976.73     62.01 o 
   4   4   4       55.63      124.57     32.99 o 
   5   4   4      116.44      177.16     41.61 o 
   6   4   4       32.77       11.05     74.83 o 
   7   4   4        7.42        2.01     84.54 o 
   8   4   4        3.20      -88.01     93.37 o 
  -7   5   4        2.67      -22.08     72.95 o 
  -6   5   4        8.62        2.87     79.75 o 
  -5   5   4       74.23      124.81     53.33 o 
  -4   5   4      312.31      356.85     66.25 o 
  -3   5   4      273.77      288.06     36.50 o 
   0   5   4     1665.76     1909.55    142.85 o 
   2   5   4      828.42      787.02     48.77 o 
   3   5   4      564.70      484.19     45.12 o 
   4   5   4      333.53      390.04     39.77 o 
   5   5   4       76.09      109.25     39.70 o 
   6   5   4        9.92       -6.75     73.78 o 
   7   5   4        1.50        2.59     84.33 o 
   8   5   4       13.46      -90.30     90.30 o 
  -7   6   4        0.40       60.39     93.14 o 
  -6   6   4       34.04        4.32     51.24 o 
  -5   6   4       23.75       57.70     43.61 o 
  -4   6   4      123.72      132.94     44.26 o 
  -3   6   4      752.90      688.09     57.35 o 
  -2   6   4       11.74       63.54     27.54 o 
   0   6   4      748.29      816.58     49.07 o 
   1   6   4     4999.08     4862.94     95.88 o 
   2   6   4       82.96      124.26     28.55 o 
   3   6   4     1736.02     1533.11     62.46 o 
   4   6   4      203.83      226.91     38.14 o 
   5   6   4       10.75       17.11     66.98 o 
   6   6   4       22.36        5.23     74.40 o 
   7   6   4       16.78       33.24     87.75 o 
   8   6   4        2.53      -70.09     90.96 o 
  -6   7   4       22.66       18.84     51.71 o 
  -5   7   4       52.50       20.68     45.07 o 
  -4   7   4       10.57      107.34     43.83 o 
  -3   7   4       87.63       72.00     36.90 o 
  -2   7   4       11.28       48.40     30.52 o 
  -1   7   4     1424.66     1227.57     68.37 o 
   0   7   4     2467.27     2313.17     77.51 o 
   1   7   4     2885.35     2684.34     79.23 o 
   2   7   4        2.21        7.80     23.57 o 
   3   7   4       25.29      110.04     42.11 o 
   4   7   4      225.64      312.35     43.91 o 
   5   7   4       48.46       84.91     74.12 o 
   6   7   4       13.62      -34.89     70.30 o 
   7   7   4        3.89      -33.99     80.35 o 
   8   7   4       42.84      103.64    102.78 o 
  -6   8   4        0.24       53.62     77.46 o 
  -5   8   4        1.38       40.90     48.74 o 
  -4   8   4       40.82       25.64     38.59 o 
  -3   8   4       23.24       28.56     37.92 o 
  -2   8   4      142.84      193.55     47.90 o 
  -1   8   4      456.67      478.01     51.35 o 
   0   8   4       32.85       76.15     21.92 o 
   1   8   4     1372.40     1169.99     61.56 o 
   2   8   4      377.85      428.27     51.72 o 
   3   8   4      534.92      493.27     38.72 o 
   4   8   4       16.67       59.93     40.88 o 
   5   8   4      125.61      115.96     77.38 o 
   6   8   4       59.73       49.79     82.06 o 
   7   8   4       47.60       -7.71     85.85 o 
   8   8   4        3.85      -84.51     96.00 o 
  -5   9   4        4.55       23.32     68.13 o 
  -4   9   4        5.31       15.35     46.09 o 
  -3   9   4       22.77       65.85     41.07 o 
  -2   9   4       26.99       54.71     37.01 o 
  -1   9   4      126.74      165.83     50.79 o 
   0   9   4      431.32      459.24     59.54 o 
   1   9   4      744.81      611.10     54.77 o 
   2   9   4      411.18      400.49     53.44 o 
   3   9   4      228.19      311.80     40.58 o 
   4   9   4       95.70      100.29     76.39 o 
   5   9   4      108.40       78.10     78.95 o 
   6   9   4       64.48       69.08     83.18 o 
   7   9   4       26.95       68.85     95.31 o 
  -5  10   4        0.03       42.41     82.02 o 
  -4  10   4        6.32       70.62     68.81 o 
  -3  10   4        5.87       72.28     58.59 o 
  -2  10   4       91.16      156.54     43.73 o 
  -1  10   4      110.11      155.53     56.22 o 
   0  10   4        1.63       26.52     45.75 o 
   1  10   4      285.36      331.18     57.45 o 
   2  10   4       72.56       59.01     46.02 o 
   3  10   4       89.99       86.35     37.81 o 
   4  10   4      465.59      527.13     92.41 o 
   5  10   4        1.96       -5.99     76.96 o 
   6  10   4       71.40       64.81     88.04 o 
   7  10   4        0.26      -84.18     92.32 o 
  -4  11   4        0.41      -25.48     65.41 o 
  -3  11   4        1.98        8.00     62.79 o 
  -2  11   4      116.46      105.34     61.15 o 
  -1  11   4        3.10       20.30     44.86 o 
   0  11   4       58.24       10.33     47.57 o 
   1  11   4        6.83       36.09     46.49 o 
   2  11   4      388.74      423.84     62.01 o 
   3  11   4       32.60       15.59     46.87 o 
   4  11   4        7.11      113.63     77.61 o 
   5  11   4      168.48      221.29     90.07 o 
   6  11   4       14.34       41.69     90.91 o 
   7  11   4        4.93      -14.12     97.75 o 
  -3  12   4        0.53       85.18     70.39 o 
  -2  12   4       30.50       61.86     55.10 o 
  -1  12   4        8.34       45.22     57.21 o 
   0  12   4        1.14       29.66     53.00 o 
   1  12   4       18.87       51.45     52.03 o 
   2  12   4      159.52      174.32     56.44 o 
   3  12   4        0.78      -15.92     48.43 o 
   4  12   4       82.41      135.71     82.98 o 
   5  12   4      103.91      115.91     88.01 o 
   6  12   4        6.91       19.78     93.25 o 
  -2  13   4       44.67       38.14     64.13 o 
  -1  13   4       67.00       29.44     61.99 o 
   0  13   4       42.71       24.02     58.88 o 
   1  13   4       12.67       11.39     54.78 o 
   2  13   4       51.51       28.41     56.44 o 
   4  13   4      223.80      361.13     97.24 o 
   5  13   4        0.13      -30.43     87.19 o 
  -1  14   4        9.05       26.75     67.88 o 
   0  14   4       30.52       63.55     64.09 o 
   1  14   4       21.88       48.23     60.06 o 
   2  14   4       78.19       -9.78     55.45 o 
  -1 -12   5        1.96        6.35     63.79 o 
  -4 -11   5       10.21       21.57     70.19 o 
  -3 -11   5       16.25      -46.63     60.68 o 
  -2 -11   5       12.08       -6.96     60.33 o 
  -1 -11   5        7.70        8.60     46.24 o 
   0 -11   5       14.10       31.79     48.31 o 
   1 -11   5       33.14       29.79     52.04 o 
  -5 -10   5       22.90       16.33     53.71 o 
  -4 -10   5       30.46      -16.57     64.82 o 
  -3 -10   5       17.76       19.32     63.59 o 
  -2 -10   5        3.82      -17.63     56.26 o 
  -1 -10   5       20.04      -40.95     40.95 o 
   0 -10   5        2.75        5.48     43.44 o 
   1 -10   5      103.90      101.86     50.16 o 
   2 -10   5        1.10       -2.41     47.09 o 
   3 -10   5       12.24       44.15     80.74 o 
  -6  -9   5       46.01       26.92     67.32 o 
  -5  -9   5       80.02      110.96     70.43 o 
  -4  -9   5        1.06      -37.91     54.98 o 
  -3  -9   5       66.32       57.58     59.99 o 
  -2  -9   5        2.73       20.60     54.03 o 
  -1  -9   5      166.37      209.62     45.40 o 
   0  -9   5        0.17      -14.41     39.27 o 
   1  -9   5      202.14      261.60     50.56 o 
   2  -9   5        0.90       -4.21     42.72 o 
   3  -9   5        7.70       74.16     72.65 o 
   4  -9   5        0.10      -29.25     73.51 o 
  -6  -8   5       55.49      148.59     72.89 o 
  -5  -8   5        9.14       59.44     62.77 o 
  -4  -8   5      106.46       56.61     57.25 o 
  -3  -8   5       40.88        1.33     51.73 o 
  -2  -8   5        1.56        6.54     49.30 o 
  -1  -8   5      862.80      891.19     60.21 o 
   0  -8   5       24.77       19.90     38.22 o 
   1  -8   5       20.59       20.59     40.03 o 
   2  -8   5        0.06       50.87     42.07 o 
   3  -8   5        2.10      -59.84     61.80 o 
   4  -8   5        0.13      -14.57     72.61 o 
  -7  -7   5       42.51       71.07     55.82 o 
  -6  -7   5       49.32       45.99     65.39 o 
  -5  -7   5       29.93       12.19     44.08 o 
  -4  -7   5       23.59        5.50     50.65 o 
  -3  -7   5       99.16      154.88     60.02 o 
  -2  -7   5      258.23      346.35     41.70 o 
  -1  -7   5      411.88      408.46     45.67 o 
   0  -7   5       30.77       55.60     37.25 o 
   1  -7   5      416.05      485.76     51.28 o 
   2  -7   5       76.79      133.03     43.39 o 
   3  -7   5       25.00       14.14     61.98 o 
   4  -7   5        3.60      -16.78     65.54 o 
   5  -7   5       13.78       75.60     80.51 o 
  -7  -6   5       51.57      -30.67     86.50 o 
  -6  -6   5       41.56       48.79     48.16 o 
  -5  -6   5        1.18      -26.17     40.30 o 
  -4  -6   5      183.83      163.91     43.51 o 
  -3  -6   5      134.84      152.24     39.01 o 
  -2  -6   5      540.88      641.22     41.83 o 
  -1  -6   5      367.83      461.21     42.82 o 
   0  -6   5       23.50       10.23     30.64 o 
   1  -6   5      787.14      592.37     67.63 o 
   2  -6   5      147.52      225.43     43.50 o 
   3  -6   5        3.40        0.99     61.00 o 
   4  -6   5       47.59       15.52     63.91 o 
   5  -6   5        0.82        5.75     73.53 o 
   6  -6   5        1.67       37.16     82.08 o 
  -7  -5   5       18.55       21.90     85.16 o 
  -6  -5   5        0.04       -3.22     72.83 o 
  -5  -5   5       23.10       36.38     39.97 o 
  -4  -5   5      203.73      214.76     56.84 o 
  -3  -5   5      203.12      290.30     40.91 o 
  -2  -5   5     1311.67     1227.23     37.92 o 
  -1  -5   5      313.14      365.36     40.91 o 
   0  -5   5      137.42      184.83     33.67 o 
   1  -5   5       10.36       14.32     29.75 o 
   2  -5   5      115.26      201.83     46.16 o 
   3  -5   5        3.62       -9.00     57.79 o 
   4  -5   5        1.26       12.68     64.77 o 
   5  -5   5      134.88      138.95     77.49 o 
   6  -5   5        2.07       46.30     85.83 o 
  -8  -4   5       37.89       27.34     94.72 o 
  -7  -4   5        4.74       33.65     84.47 o 
  -6  -4   5       41.69        8.13     74.13 o 
  -5  -4   5      309.46      249.96     77.35 o 
  -4  -4   5      666.41      688.11     53.67 o 
  -3  -4   5      106.08       64.24     30.61 o 
  -2  -4   5      430.43      428.04     25.88 o 
  -1  -4   5       68.79       82.39     18.06 o 
   0  -4   5      494.56      502.49     34.94 o 
   1  -4   5      364.77      360.70     37.46 o 
   2  -4   5     2041.99     2004.82     59.92 o 
   3  -4   5      108.61       66.74     56.30 o 
   4  -4   5      182.45      100.03     65.43 o 
   5  -4   5       59.10       64.82     68.89 o 
   6  -4   5       13.19       55.74     73.41 o 
   7  -4   5        0.09      124.19     82.87 o 
  -8  -3   5        4.95       -9.39     91.31 o 
  -7  -3   5        3.27       72.02     83.58 o 
  -6  -3   5      169.19      134.03     78.90 o 
  -5  -3   5      255.84      317.76     77.06 o 
  -4  -3   5      524.91      547.98     58.34 o 
  -3  -3   5      547.12      595.12     52.28 o 
  -2  -3   5      989.51      811.11     27.90 o 
  -1  -3   5      329.28      368.58     21.70 o 
   0  -3   5      514.96      487.74     54.68 o 
   1  -3   5      205.47      209.80     30.66 o 
   2  -3   5     1386.74     1307.81     49.54 o 
   3  -3   5       51.12       65.66     52.48 o 
   4  -3   5      285.21      308.57     69.76 o 
   5  -3   5        0.67       70.70     70.45 o 
   6  -3   5       16.07       34.56     75.53 o 
   7  -3   5        2.28       46.53     75.52 o 
  -8  -2   5        0.94      107.10     92.31 o 
  -7  -2   5      102.06      134.94     84.95 o 
  -6  -2   5      114.39       42.76     70.12 o 
  -5  -2   5      201.23      192.86     72.59 o 
  -4  -2   5      324.71      451.01     67.11 o 
  -3  -2   5      336.97      327.23     42.58 o 
  -1  -2   5     1329.33     1329.43     28.84 o 
   0  -2   5     1590.95     1664.99     28.72 o 
   1  -2   5      609.14      576.86     33.99 o 
   2  -2   5     3273.61     3121.00     54.35 o 
   3  -2   5        4.48       33.38     29.36 o 
   4  -2   5        1.43        8.36     54.41 o 
   5  -2   5      106.58       38.99     47.87 o 
   6  -2   5       14.97       19.82     62.95 o 
   7  -2   5        9.75       58.59     72.82 o 
  -8  -1   5       21.05       21.01     88.34 o 
  -7  -1   5        4.49       41.35     82.19 o 
  -6  -1   5      179.15      193.75     78.24 o 
  -5  -1   5      133.78      149.06     68.44 o 
  -4  -1   5      207.78      290.09     61.49 o 
  -3  -1   5      354.78      320.35     48.38 o 
  -2  -1   5       89.09      164.27     19.27 o 
  -1  -1   5     1873.55     1707.87     31.18 o 
   0  -1   5      150.86      211.70     26.57 o 
   1  -1   5      569.41      573.34     32.64 o 
   2  -1   5     1554.07     1439.33     40.37 o 
   3  -1   5      259.93      329.05     54.98 o 
   4  -1   5      284.33      303.93     43.99 o 
   5  -1   5        7.75      -31.46     43.20 o 
   6  -1   5       88.93      133.20     53.39 o 
  -8   0   5        9.83       21.66     89.79 o 
  -7   0   5      185.48      208.64     90.76 o 
  -6   0   5        3.79       98.30     74.71 o 
  -5   0   5      162.29      178.95     70.30 o 
  -4   0   5        9.30       36.16     24.42 o 
  -1   0   5     4576.05     4511.96     87.38 o 
   0   0   5     2920.53     2969.41     37.26 o 
   1   0   5     1500.91     1444.72     58.12 o 
   2   0   5      499.71      477.19     48.68 o 
   3   0   5      701.34      627.91     38.14 o 
   4   0   5       12.55       28.84     36.34 o 
   5   0   5       76.47      122.25     50.22 o 
   6   0   5        9.24       -6.32     51.57 o 
   7   0   5       42.56        4.27     93.60 o 
   8   0   5        2.55      -27.77    104.25 o 
  -8   1   5       12.96        3.13     85.96 o 
  -7   1   5        3.41      -74.83     79.44 o 
  -6   1   5       72.65       93.70     74.22 o 
  -5   1   5      249.92      308.53     70.18 o 
  -4   1   5        0.90       13.40     47.51 o 
  -3   1   5      358.38      367.72     19.20 o 
  -2   1   5     1209.67     1147.73     26.79 o 
  -1   1   5     4916.51     5117.29     56.23 o 
   0   1   5      108.21      132.48     16.55 o 
   1   1   5     1263.48     1175.72     54.56 o 
   2   1   5      939.53      752.10     47.62 o 
   3   1   5      442.12      425.05     36.71 o 
   4   1   5      109.42      174.83     36.82 o 
   5   1   5        4.77       39.80     39.69 o 
   6   1   5       43.77      110.96     50.08 o 
   7   1   5       11.66      -37.07     75.61 o 
   8   1   5        0.18      -71.63    103.78 o 
  -8   2   5       16.08       80.06     99.98 o 
  -7   2   5        3.40        4.89     82.53 o 
  -6   2   5       58.78      -10.43     65.36 o 
  -5   2   5       22.61       33.47     65.48 o 
  -4   2   5       52.35       39.83     26.64 o 
  -3   2   5      242.73      253.41     20.10 o 
  -2   2   5      793.34      773.84     20.67 o 
  -1   2   5     1450.78     1513.12     47.40 o 
   0   2   5      472.44      471.26     27.51 o 
   1   2   5     1715.75     1884.05     61.38 o 
   2   2   5       75.71      147.30     37.46 o 
   3   2   5     1533.62     1246.18     61.16 o 
   4   2   5        8.88       13.38     33.15 o 
   5   2   5      398.89      548.21     93.75 o 
   6   2   5       58.78      100.76     49.75 o 
   7   2   5        2.08      -34.77     82.06 o 
   8   2   5       10.99       73.12     99.03 o 
  -7   3   5        6.41        3.24     81.95 o 
  -6   3   5       41.29       29.22     72.36 o 
  -5   3   5      103.16       34.51     66.36 o 
  -4   3   5      640.68      566.80     38.76 o 
  -2   3   5      162.87      256.28     48.49 o 
  -1   3   5     2978.49     3029.15     41.72 o 
   0   3   5     1700.74     1765.65     41.02 o 
   1   3   5      226.84      253.21     36.77 o 
   2   3   5     1138.28     1134.37     53.68 o 
   3   3   5     3631.79     3520.28     86.83 o 
   4   3   5      461.05      563.14     83.03 o 
   5   3   5      105.62      103.02     42.88 o 
   6   3   5        8.45       11.03     72.44 o 
   7   3   5       11.56      -44.24     84.24 o 
   8   3   5        5.38       22.12     95.31 o 
  -7   4   5        2.11       50.37     93.21 o 
  -6   4   5        2.75       28.13     74.73 o 
  -5   4   5      329.32      241.65     45.10 o 
  -4   4   5      218.00      278.50     40.50 o 
  -3   4   5      475.62      421.53     34.68 o 
  -2   4   5     1434.49     1309.98     42.17 o 
  -1   4   5      324.08      353.87     32.56 o 
   0   4   5      768.73      845.40     26.71 o 
   1   4   5      337.67      326.00     39.93 o 
   2   4   5      146.27      144.29     35.94 o 
   3   4   5     3333.85     3080.92     80.89 o 
   4   4   5        0.29       17.15     34.90 o 
   5   4   5       42.76       99.73     43.24 o 
   6   4   5       50.08       76.74     76.34 o 
   7   4   5       43.37       -1.54     83.56 o 
   8   4   5       18.27      -13.67     99.44 o 
  -7   5   5        1.06       37.54     94.19 o 
  -6   5   5       42.90      139.52     83.27 o 
  -5   5   5       22.01      -18.31     41.74 o 
  -4   5   5      167.39      162.85     42.18 o 
  -3   5   5      128.43      138.19     33.21 o 
  -2   5   5      630.35      711.27    159.45 o 
  -1   5   5      866.76      848.70     42.69 o 
   0   5   5     1008.48     1181.23     38.93 o 
   1   5   5      284.84      303.98     27.52 o 
   2   5   5      942.55      932.66     52.96 o 
   3   5   5      150.69      300.78     45.06 o 
   4   5   5        1.59      -33.49     33.49 o 
   5   5   5        0.41       29.81     49.54 o 
   6   5   5       17.09       44.27     75.32 o 
   7   5   5       94.92       96.54     87.84 o 
   8   5   5        6.14       61.39     96.15 o 
  -7   6   5        2.92       21.61     88.62 o 
  -6   6   5       16.19       76.43     80.50 o 
  -5   6   5       60.62       48.47     43.98 o 
  -4   6   5        4.00        2.25     37.21 o 
  -3   6   5      106.70      135.08     36.48 o 
  -1   6   5       99.16      236.67     38.60 o 
   0   6   5     3541.78     3546.22     89.21 o 
   1   6   5        0.49        8.56     24.77 o 
   2   6   5      652.15      653.65     35.63 o 
   3   6   5      936.00      883.89     58.30 o 
   4   6   5      372.31      451.19     46.54 o 
   5   6   5       14.58       40.64     47.43 o 
   6   6   5      229.93      196.97     85.54 o 
   7   6   5       13.66       54.25     86.56 o 
   8   6   5        4.87       -1.53     97.64 o 
  -6   7   5       12.68        1.64     75.44 o 
  -5   7   5        1.19      -12.34     45.74 o 
  -4   7   5       19.99       -1.38     49.89 o 
  -3   7   5        0.36       -6.98     35.30 o 
  -2   7   5      167.55      188.04     36.68 o 
  -1   7   5      110.42      194.82     40.38 o 
   0   7   5     4446.82     3979.20    100.16 o 
   2   7   5     1235.35     1155.92     44.02 o 
   3   7   5       93.71      118.06     43.23 o 
   4   7   5      159.56      193.78     42.98 o 
   5   7   5        0.71       41.25     73.97 o 
   6   7   5       31.42       72.36     79.87 o 
   7   7   5       81.50       66.02     89.64 o 
   8   7   5        2.03      -90.75     90.75 o 
  -6   8   5        0.73      -19.80     56.06 o 
  -5   8   5       62.52       75.70     52.02 o 
  -4   8   5        2.78       16.88     42.13 o 
  -3   8   5        2.60       39.59     39.51 o 
  -2   8   5      113.87      138.74     38.91 o 
  -1   8   5        8.32       81.91     32.25 o 
   0   8   5     1485.77     1340.42     68.49 o 
   1   8   5      379.87      409.12     47.92 o 
   2   8   5      302.32      324.71     38.97 o 
   3   8   5       18.51       29.75     48.52 o 
   4   8   5      177.27      203.48     45.47 o 
   5   8   5      106.24       76.03     76.48 o 
   6   8   5      164.65      240.11     90.63 o 
   7   8   5       29.09       59.05     90.54 o 
   8   8   5        1.04      -47.71     92.65 o 
  -5   9   5        2.14        1.40     52.36 o 
  -4   9   5       54.78       29.70     48.50 o 
  -3   9   5       20.84       -1.62     39.38 o 
  -2   9   5        6.55      -17.91     34.72 o 
  -1   9   5      204.24      234.86     49.98 o 
   0   9   5      948.94      728.09     61.35 o 
   1   9   5      717.05      709.81     58.57 o 
   2   9   5      114.34      105.66     42.66 o 
   3   9   5      407.02      434.22     46.82 o 
   4   9   5      250.94      295.07     52.51 o 
   5   9   5       27.42       62.55     79.00 o 
   6   9   5        2.01      -16.55     82.24 o 
   7   9   5       52.13      -27.64     93.11 o 
  -5  10   5        1.60      -38.09     69.82 o 
  -4  10   5        1.27      -13.69     65.53 o 
  -3  10   5      201.59      225.72     48.40 o 
  -2  10   5        4.47       69.61     49.13 o 
  -1  10   5      247.45      185.71     57.82 o 
   0  10   5      120.02      170.98     52.56 o 
   1  10   5      180.07      219.99     52.36 o 
   2  10   5        4.72      -25.22     42.61 o 
   3  10   5      504.39      539.19     49.46 o 
   4  10   5        2.55       15.53     74.27 o 
   5  10   5       39.01      -12.72     76.86 o 
   6  10   5       80.57       45.50     86.69 o 
   7  10   5        6.16      -33.39     95.21 o 
  -4  11   5        0.29        5.33     66.97 o 
  -3  11   5       13.73       34.13     64.17 o 
  -2  11   5      104.50       85.70     58.79 o 
  -1  11   5       47.05       67.64     54.25 o 
   0  11   5       11.52       -3.55     47.90 o 
   1  11   5      466.27      471.64     67.59 o 
   2  11   5      154.17      145.89     52.52 o 
   3  11   5        4.24       65.69     43.72 o 
   4  11   5      368.82      373.83     89.82 o 
   5  11   5        5.30       26.06     82.63 o 
   6  11   5        2.90      -51.97     88.70 o 
   7  11   5        4.91       17.54     96.67 o 
  -3  12   5        0.66        2.89     64.89 o 
  -2  12   5        2.92      -13.14     57.67 o 
  -1  12   5       14.04       50.96     57.59 o 
   0  12   5       11.75       24.83     53.75 o 
   1  12   5      178.89      145.59     61.75 o 
   2  12   5        3.89      -12.42     46.41 o 
   3  12   5      154.25      230.93     96.19 o 
   4  12   5        0.14      103.30     83.73 o 
   5  12   5        1.25      134.34     90.02 o 
   6  12   5        0.48        9.08     94.32 o 
  -2  13   5        0.16      -31.43     58.93 o 
  -1  13   5       28.20        9.83     60.21 o 
   0  13   5        0.06      -43.25     52.99 o 
   1  13   5      196.64      175.72     70.22 o 
   2  13   5      124.65       86.13     61.45 o 
   4  13   5        0.04       13.71     84.37 o 
   5  13   5        0.60       71.65     91.82 o 
  -1  14   5        2.85      -29.74     62.15 o 
   0  14   5        1.89        4.60     61.09 o 
   1  14   5       61.73       60.75     62.62 o 
   2  14   5       21.87       32.78     64.87 o 
  -3 -11   6        1.57      -42.31     69.22 o 
  -2 -11   6       15.00       59.22     69.28 o 
  -1 -11   6       31.01       44.56     66.49 o 
   0 -11   6       26.15       27.56     50.64 o 
  -4 -10   6       11.59       12.64     66.19 o 
  -3 -10   6        0.93       -1.09     64.42 o 
  -2 -10   6       48.76       43.12     64.28 o 
  -1 -10   6        8.28        9.79     45.70 o 
   0 -10   6      139.90      114.05     66.16 o 
   1 -10   6        0.27      -27.08     46.96 o 
   2 -10   6        0.90       45.55     52.59 o 
  -5  -9   6        5.93        1.85     43.45 o 
  -4  -9   6        6.84        5.88     58.01 o 
  -3  -9   6        4.91      -36.16     58.57 o 
  -2  -9   6       30.60       65.07     60.33 o 
  -1  -9   6       42.59       63.76     42.32 o 
   0  -9   6      206.88      237.70     50.06 o 
   1  -9   6        0.25       19.27     48.02 o 
   2  -9   6       11.94       65.72     48.34 o 
   3  -9   6        1.11        3.35     74.22 o 
  -6  -8   6        9.43       19.42     66.97 o 
  -5  -8   6        3.67       12.70     38.92 o 
  -4  -8   6        5.30       43.13     57.46 o 
  -3  -8   6       73.46       63.97     58.75 o 
  -2  -8   6      266.05      263.93     67.12 o 
  -1  -8   6       43.82       39.18     40.19 o 
   0  -8   6        2.60        3.86     39.95 o 
   1  -8   6      112.42       76.23     44.29 o 
   2  -8   6        9.32      -37.42     41.71 o 
   3  -8   6        4.67       41.12     71.70 o 
   4  -8   6       35.51       69.39     77.49 o 
  -6  -7   6        1.11        9.52     63.51 o 
  -5  -7   6       41.02       91.91     64.76 o 
  -4  -7   6       19.75       -8.55     48.97 o 
  -3  -7   6      131.83      133.43     60.67 o 
  -2  -7   6      320.80      288.87     43.66 o 
  -1  -7   6        0.79       12.83     37.02 o 
   0  -7   6      307.75      308.95     48.51 o 
   1  -7   6      189.28      271.03     67.01 o 
   2  -7   6       64.17       59.31     42.00 o 
   3  -7   6        0.51       27.69     71.71 o 
   4  -7   6        0.69       26.08     72.37 o 
   5  -7   6       11.89       26.41     80.52 o 
  -7  -6   6        6.57       -5.49     52.57 o 
  -6  -6   6        7.22       10.74     48.23 o 
  -5  -6   6       86.21      122.15     47.28 o 
  -4  -6   6      209.32      135.94     58.64 o 
  -3  -6   6      325.99      272.85     64.99 o 
  -2  -6   6      317.23      324.95     40.18 o 
  -1  -6   6       12.01       20.11     33.58 o 
   0  -6   6       87.67       96.31     37.55 o 
   1  -6   6      410.55      476.31     50.18 o 
   2  -6   6       70.53       45.74     41.48 o 
   3  -6   6       32.48       43.98     64.37 o 
   4  -6   6       45.51      124.96     75.85 o 
   5  -6   6        0.02      -71.24     71.24 o 
  -7  -5   6        0.06       19.64     49.21 o 
  -6  -5   6       79.85       90.20     49.36 o 
  -5  -5   6       91.79      126.35     45.61 o 
  -4  -5   6      279.19      290.55     46.56 o 
  -3  -5   6      731.52      751.08     75.60 o 
  -2  -5   6      289.80      320.78     57.70 o 
  -1  -5   6      420.04      524.76     43.59 o 
   0  -5   6      122.19       99.48     35.32 o 
   1  -5   6      736.29      679.45     46.86 o 
   2  -5   6       23.98       40.08     37.90 o 
   3  -5   6        2.31       56.88     60.59 o 
   4  -5   6        5.24       81.08     67.61 o 
   5  -5   6       95.25      169.20     79.15 o 
   6  -5   6       12.50       71.43     79.36 o 
  -7  -4   6       39.17      106.84     87.60 o 
  -6  -4   6       63.67       68.69     44.18 o 
  -5  -4   6      168.65      150.27     45.42 o 
  -4  -4   6      424.11      492.11     82.61 o 
  -3  -4   6       56.34       64.74     33.14 o 
  -2  -4   6        2.80       28.78     20.80 o 
  -1  -4   6      168.11      129.76     20.08 o 
   0  -4   6       13.57       39.90     28.13 o 
   1  -4   6      630.44      766.17     49.58 o 
   2  -4   6        0.72       14.57     34.18 o 
   3  -4   6        3.14       39.23     57.63 o 
   4  -4   6       93.68      137.69     69.55 o 
   5  -4   6      131.40      148.17     80.60 o 
   6  -4   6        4.22       56.35     79.02 o 
  -7  -3   6       16.68       31.47     85.59 o 
  -6  -3   6      164.55       62.12     74.64 o 
  -5  -3   6      193.07      242.93     46.05 o 
  -4  -3   6      114.02       94.56     35.99 o 
  -3  -3   6        1.03        9.68     28.22 o 
  -2  -3   6       87.56      117.79     21.37 o 
  -1  -3   6     1449.05     1220.05     41.61 o 
   0  -3   6      152.17      243.49     32.54 o 
   1  -3   6      942.27      845.18     42.92 o 
   2  -3   6        0.24      -10.53     28.89 o 
   3  -3   6       27.31       20.92     54.75 o 
   4  -3   6        2.96       -3.84     59.36 o 
   5  -3   6       64.71       65.26     68.16 o 
   6  -3   6        2.11       63.94     74.08 o 
   7  -3   6       10.35      119.52     89.24 o 
  -8  -2   6       14.12      -68.01     89.70 o 
  -7  -2   6      101.00      149.59     86.52 o 
  -6  -2   6      190.76      202.03     78.62 o 
  -5  -2   6      130.92       89.86     39.55 o 
  -4  -2   6       81.19       80.17     44.25 o 
  -3  -2   6       14.99        4.15     19.32 o 
  -2  -2   6      670.31      614.14     38.72 o 
  -1  -2   6     1560.47     1641.57     33.79 o 
   0  -2   6      103.19       86.70     17.00 o 
   1  -2   6     2163.94     1975.82     53.48 o 
   2  -2   6      275.86      284.83     31.58 o 
   3  -2   6        7.08      -13.31     31.67 o 
   4  -2   6        0.38        8.54     58.87 o 
   5  -2   6       46.33      149.78     68.62 o 
   6  -2   6        4.48       30.94     69.04 o 
   7  -2   6        1.92       18.87     79.86 o 
  -8  -1   6       22.37       29.43     91.47 o 
  -7  -1   6       67.69       34.00     83.61 o 
  -6  -1   6       60.93      131.64     73.46 o 
  -5  -1   6      159.27      179.18     72.72 o 
  -4  -1   6       17.11       11.06     29.58 o 
  -3  -1   6      226.26      228.05     30.13 o 
  -2  -1   6      196.60      251.94     22.62 o 
  -1  -1   6     1585.28     1631.60     52.35 o 
   0  -1   6      260.06      311.18     21.57 o 
   1  -1   6     4208.93     3984.86     82.20 o 
   2  -1   6      365.59      395.49     31.23 o 
   3  -1   6       99.48       80.04     32.57 o 
   4  -1   6      326.30      412.14     48.29 o 
   5  -1   6       38.26       36.25     48.43 o 
   6  -1   6        0.34       82.38     72.07 o 
   7  -1   6        5.34       34.32     75.28 o 
  -8   0   6       24.67        0.14     88.39 o 
  -7   0   6       37.67      -52.24     74.95 o 
  -6   0   6        5.91       28.16     68.25 o 
  -5   0   6       79.91      200.81     71.05 o 
  -4   0   6      409.57      371.23     40.37 o 
  -3   0   6      349.23      443.25     27.40 o 
  -2   0   6     4788.23     4779.75     51.37 o 
  -1   0   6     1465.20     1426.23     31.68 o 
   0   0   6       37.79       81.92     16.53 o 
   1   0   6      193.86      258.69     29.47 o 
   2   0   6     2903.75     2770.93     86.11 o 
   3   0   6      311.91      353.57     40.79 o 
   4   0   6      136.98      212.20     43.81 o 
   5   0   6        1.35       -2.51     43.86 o 
   6   0   6      139.32       65.79     52.88 o 
   7   0   6        0.11      -28.32     92.59 o 
  -8   1   6        2.86      -18.26     90.42 o 
  -7   1   6        8.98       50.54     80.99 o 
  -6   1   6       46.81       68.53     71.75 o 
  -5   1   6        0.72       -1.27     62.00 o 
  -4   1   6      310.10      326.14     22.95 o 
  -3   1   6     3364.84     3282.91     70.27 o 
  -2   1   6     2973.57     2782.03     40.25 o 
  -1   1   6       10.39       61.89     19.37 o 
   0   1   6      173.69      207.98     19.69 o 
   1   1   6      945.39     1059.09     57.36 o 
   2   1   6     3142.34     3037.85     86.59 o 
   3   1   6      271.33      290.32     39.10 o 
   4   1   6      522.00      550.09     47.69 o 
   5   1   6      215.69      185.09     50.70 o 
   6   1   6        0.65       41.11     48.86 o 
   7   1   6        1.28       46.38     91.35 o 
   8   1   6        1.64      -25.53    107.75 o 
  -7   2   6        2.92       19.32     79.13 o 
  -6   2   6        5.55       13.60     71.48 o 
  -5   2   6      186.81      122.76     69.96 o 
  -4   2   6      340.84      314.85     55.29 o 
  -3   2   6      406.34      370.26     26.04 o 
  -2   2   6      940.18     1005.42     32.34 o 
  -1   2   6       73.03      110.01     17.02 o 
   0   2   6      181.24      221.21     25.08 o 
   1   2   6      161.37      179.87     40.47 o 
   2   2   6     2182.72     1870.12     71.96 o 
   3   2   6        3.21        3.76     42.01 o 
   4   2   6       51.73       97.43     39.30 o 
   5   2   6       84.78      154.43     46.40 o 
   6   2   6       29.38        8.24     47.24 o 
   7   2   6        4.05       24.87     83.64 o 
   8   2   6        7.72     -101.73    101.73 o 
  -7   3   6        1.36        1.75     82.41 o 
  -6   3   6       14.71        9.63     72.88 o 
  -5   3   6       55.35       61.09     64.97 o 
  -4   3   6       12.64       20.09     30.18 o 
  -3   3   6      562.70      541.11     24.74 o 
  -2   3   6       45.36       71.73     14.82 o 
  -1   3   6     1824.56     1712.38     34.36 o 
   0   3   6      518.92      458.51     30.47 o 
   1   3   6       62.73      136.89     37.59 o 
   2   3   6     4215.97     4056.50     93.25 o 
   3   3   6       43.27       64.09     43.22 o 
   4   3   6       59.62       98.35     39.64 o 
   5   3   6      205.02      172.47     46.74 o 
   6   3   6       13.90      -18.84     46.73 o 
   7   3   6        7.69        5.75     90.79 o 
   8   3   6       28.13       60.96    106.14 o 
  -7   4   6       15.08      -31.82     79.95 o 
  -6   4   6        6.08       28.32     78.90 o 
  -5   4   6      209.39      320.66     82.46 o 
  -4   4   6      402.64      486.97     47.00 o 
  -3   4   6       11.19       47.88     29.27 o 
  -2   4   6       79.51       94.78     27.72 o 
  -1   4   6      267.78      216.09     24.02 o 
   0   4   6     1880.92     1691.21     36.66 o 
   1   4   6     2624.26     2476.66     71.84 o 
   2   4   6      635.08      696.63     53.05 o 
   3   4   6       46.44      149.06     45.29 o 
   4   4   6      165.13      171.55     43.57 o 
   5   4   6       61.79       83.29     46.15 o 
   6   4   6      158.36      216.37     84.91 o 
   7   4   6       78.82       29.02     91.64 o 
   8   4   6        0.53      -63.49    102.51 o 
  -7   5   6        0.17       34.43     95.27 o 
  -6   5   6      175.77      220.28     91.79 o 
  -5   5   6       61.23      114.80     45.31 o 
  -4   5   6       89.73      125.23     38.24 o 
  -3   5   6        3.08       63.75     31.73 o 
  -1   5   6      946.80      924.91     39.04 o 
   0   5   6       96.25      106.49     23.18 o 
   1   5   6      315.64      331.52     47.86 o 
   2   5   6     2256.87     2100.93     73.86 o 
   3   5   6       32.56      114.13     43.83 o 
   4   5   6       28.84      -20.39     36.94 o 
   5   5   6      130.51      209.35     62.41 o 
   6   5   6       48.57       56.61     78.94 o 
   7   5   6      138.22       99.63     92.70 o 
   8   5   6        8.51      -18.57     99.08 o 
  -7   6   6        1.25      -30.11     95.78 o 
  -6   6   6       21.73       55.17     89.06 o 
  -5   6   6       19.68      -17.22     45.86 o 
  -4   6   6       41.73       13.63     40.49 o 
  -3   6   6       15.80      -11.41     30.91 o 
  -2   6   6        8.17      118.12     32.23 o 
  -1   6   6     2153.08     1999.80     53.75 o 
   0   6   6       66.38      121.36     37.76 o 
   1   6   6        4.58       38.18     23.39 o 
   2   6   6      565.85      493.66     51.21 o 
   3   6   6      509.14      534.01     54.59 o 
   4   6   6        0.04      -14.25     45.09 o 
   5   6   6       43.62       74.63     45.82 o 
   6   6   6      451.42      469.20     96.90 o 
   7   6   6        4.11      -51.97     83.09 o 
   8   6   6        4.27      -65.75     97.14 o 
  -6   7   6        5.03       76.18     73.73 o 
  -5   7   6        1.39       79.13     51.29 o 
  -4   7   6       86.04       76.27     44.05 o 
  -3   7   6      170.97      229.04     44.39 o 
  -2   7   6       97.53      110.82     35.38 o 
  -1   7   6      641.25      658.00     41.00 o 
   0   7   6       91.97      126.15     36.73 o 
   1   7   6      166.24      203.70     54.08 o 
   2   7   6       36.87       53.78     30.73 o 
   3   7   6     1339.36     1361.87     71.00 o 
   4   7   6       21.25       58.86     49.67 o 
   5   7   6      183.20      175.40     51.46 o 
   6   7   6       36.70       -7.81     80.24 o 
   7   7   6       24.43       61.93     89.21 o 
   8   7   6        0.00       27.55     97.63 o 
  -6   8   6        9.02       22.26     88.75 o 
  -5   8   6       10.68       -0.24     52.03 o 
  -4   8   6       40.43       73.32     54.97 o 
  -3   8   6      153.69      111.60     43.14 o 
  -2   8   6      170.21      235.68     42.45 o 
  -1   8   6      242.81      312.23     41.32 o 
   0   8   6        2.73       52.26     40.13 o 
   1   8   6      109.35      120.46     43.04 o 
   2   8   6      240.35      376.46     52.51 o 
   3   8   6     1680.96     1571.66     78.26 o 
   4   8   6        2.28       18.66     55.39 o 
   5   8   6      117.08       68.13     78.22 o 
   6   8   6       81.19       90.00     87.02 o 
   7   8   6       50.64      -75.85     84.42 o 
  -5   9   6        3.09        3.66     53.23 o 
  -4   9   6        1.95       41.62     48.87 o 
  -3   9   6       22.45       24.15     40.61 o 
  -2   9   6       12.17       53.21     39.04 o 
  -1   9   6      145.68      241.56     42.50 o 
   0   9   6       45.72      100.47     45.85 o 
   1   9   6      100.38      124.90     45.56 o 
   2   9   6      647.24      584.83     49.91 o 
   3   9   6      214.89      218.91     59.08 o 
   4   9   6       25.17       72.84     59.72 o 
   5   9   6      125.54      228.01     87.82 o 
   6   9   6       32.21       75.22     86.69 o 
   7   9   6       10.47       20.68     90.94 o 
  -5  10   6        3.95       24.38     76.55 o 
  -4  10   6       13.75       41.18     49.44 o 
  -3  10   6        7.64       10.88     44.14 o 
  -2  10   6        9.13       20.78     40.62 o 
  -1  10   6      349.46      376.67     61.38 o 
   0  10   6      730.01      594.78     63.55 o 
   1  10   6        2.80      -39.15     39.15 o 
   2  10   6      551.52      587.33     53.71 o 
   3  10   6       20.47       23.65     39.37 o 
   4  10   6        0.25      -31.88     57.85 o 
   5  10   6       67.02       14.64     81.27 o 
   6  10   6        5.68      -79.14     86.47 o 
   7  10   6       11.48      -57.51     91.41 o 
  -4  11   6        0.38      -31.40     67.56 o 
  -3  11   6       63.06       78.87     65.34 o 
  -2  11   6       11.88       34.51     43.06 o 
  -1  11   6       60.96       53.72     55.52 o 
   0  11   6      408.24      414.55     69.46 o 
   1  11   6        0.27      -12.88     48.05 o 
   2  11   6       30.45       53.36     47.99 o 
   3  11   6      170.42      225.05     47.90 o 
   5  11   6        3.85       37.52     84.98 o 
   6  11   6        0.43       49.29     92.94 o 
  -3  12   6        1.13       -4.37     64.34 o 
  -2  12   6        4.40       15.17     57.45 o 
  -1  12   6        1.42       63.35     59.29 o 
   0  12   6      131.52      226.19     62.37 o 
   1  12   6       29.52       27.06     52.20 o 
   2  12   6      178.75      105.56     60.54 o 
   3  12   6        3.55       72.66     48.39 o 
   5  12   6        0.11       65.03     91.01 o 
   6  12   6       13.32        6.43     92.37 o 
  -2  13   6        4.71       52.71     68.91 o 
  -1  13   6       24.16       48.24     61.84 o 
   0  13   6      159.52      131.96     63.48 o 
   1  13   6       74.01       65.31     64.72 o 
   2  13   6       14.93       61.38     55.19 o 
   3  13   6        2.88       19.28     50.96 o 
   4  13   6       29.64       61.37     87.17 o 
   5  13   6        5.44      -65.84     86.14 o 
  -1  14   6       13.41       33.82     72.26 o 
   0  14   6       25.04       79.15     65.84 o 
   1  14   6       37.00       35.31     66.83 o 
   2  14   6      101.96       30.49     61.23 o 
   4  14   6        7.64      148.00     91.69 o 
  -4 -10   7        6.09      -16.28     51.28 o 
  -3 -10   7       27.35       -8.48     68.38 o 
  -2 -10   7        3.54      -17.95     65.06 o 
  -1 -10   7       25.14        1.52     66.95 o 
   0 -10   7       13.81       22.92     49.35 o 
   1 -10   7        6.03       21.03     53.57 o 
  -5  -9   7       15.04       18.81     44.81 o 
  -4  -9   7       17.50      -16.48     53.32 o 
  -3  -9   7       26.93       43.86     66.41 o 
  -2  -9   7       41.83       36.96     64.63 o 
  -1  -9   7       13.74       45.38     46.49 o 
   0  -9   7       20.29       35.96     46.90 o 
   1  -9   7       31.75       47.22     48.54 o 
   2  -9   7        2.69      -23.92     49.35 o 
  -5  -8   7       20.46       -9.38     39.78 o 
  -4  -8   7      118.20       66.27     58.30 o 
  -3  -8   7      134.76      107.16     65.33 o 
  -2  -8   7        3.63      -20.68     55.91 o 
  -1  -8   7       42.75       52.54     42.13 o 
   0  -8   7       51.44       24.71     43.26 o 
   1  -8   7       30.85       37.10     46.26 o 
   2  -8   7        5.68        8.34     47.97 o 
   3  -8   7       23.89      101.10     80.67 o 
  -6  -7   7       18.87       13.43     32.37 o 
  -5  -7   7      114.96       23.59     43.25 o 
  -4  -7   7        7.27        8.53     51.16 o 
  -3  -7   7      137.66      142.83     62.43 o 
  -2  -7   7       14.82      -24.05     52.93 o 
  -1  -7   7      334.52      354.53     69.55 o 
   0  -7   7      111.34      232.84     61.70 o 
   1  -7   7      137.67      109.88     44.32 o 
   2  -7   7       25.65       36.00     44.00 o 
   3  -7   7       44.36       88.87     76.10 o 
   4  -7   7        6.25       -6.56     75.09 o 
  -6  -6   7       46.09       22.73     49.09 o 
  -5  -6   7       52.47        1.27     40.21 o 
  -4  -6   7      147.65       70.63     47.99 o 
  -3  -6   7      144.34      153.62     62.20 o 
  -2  -6   7       25.51       42.16     34.85 o 
  -1  -6   7       22.79       20.49     37.30 o 
   0  -6   7      228.42      352.85     49.35 o 
   1  -6   7       66.49       51.02     42.60 o 
   2  -6   7        1.74      -14.96     40.52 o 
   3  -6   7       24.54       96.14     72.15 o 
   4  -6   7        3.46       32.17     72.06 o 
   5  -6   7        1.56       -5.30     78.74 o 
  -7  -5   7       30.90       55.75     52.56 o 
  -6  -5   7      102.32       89.89     50.09 o 
  -5  -5   7       84.49       63.68     47.41 o 
  -4  -5   7      147.40      115.84     67.17 o 
  -3  -5   7       13.69      -15.79     46.84 o 
  -2  -5   7        1.06       49.68     33.04 o 
  -1  -5   7       93.11      118.42     37.07 o 
   0  -5   7      670.69      591.58     46.17 o 
   1  -5   7      243.23      228.72     44.23 o 
   2  -5   7       12.44       16.55     40.10 o 
   3  -5   7      125.72      178.36     69.84 o 
   4  -5   7        0.66       44.72     72.23 o 
   5  -5   7        0.34       22.67     77.51 o 
  -7  -4   7       36.29       26.20     48.55 o 
  -6  -4   7      107.77      166.84     49.98 o 
  -5  -4   7      146.35      181.78     46.54 o 
  -4  -4   7      105.48       81.14     41.97 o 
  -3  -4   7        0.75        1.15     32.96 o 
  -2  -4   7      165.74      182.07     32.46 o 
  -1  -4   7       73.64      113.74     34.18 o 
   0  -4   7      810.60      726.96     45.22 o 
   1  -4   7      133.96       63.16     43.48 o 
   2  -4   7       28.32       -6.24     34.71 o 
   3  -4   7       67.00       69.38     65.55 o 
   4  -4   7       26.38      107.26     68.44 o 
   5  -4   7        2.13       46.61     74.05 o 
   6  -4   7        6.27      -64.24     76.18 o 
  -7  -3   7       84.64      163.90     51.99 o 
  -6  -3   7       37.99       59.81     43.71 o 
  -5  -3   7       23.10      -35.74     37.38 o 
  -4  -3   7       72.26      121.79     41.47 o 
  -3  -3   7      139.28      189.80     59.72 o 
  -2  -3   7      733.62      652.22     30.40 o 
  -1  -3   7      247.43      307.45     33.72 o 
   0  -3   7      299.73      357.59     38.98 o 
   1  -3   7        4.46       -7.13     31.14 o 
   2  -3   7        0.87      -13.78     35.21 o 
   3  -3   7        4.94       24.97     51.17 o 
   4  -3   7       22.17       81.26     66.50 o 
   5  -3   7       71.62      136.54     74.20 o 
   6  -3   7        3.10       -5.23     74.75 o 
  -7  -2   7       22.24       40.57     85.34 o 
  -6  -2   7       23.59       23.09     52.92 o 
  -5  -2   7        7.98       11.79     37.69 o 
  -4  -2   7      504.22      545.78     48.63 o 
  -3  -2   7      305.26      318.89     29.14 o 
  -2  -2   7      632.81      582.96     29.30 o 
   0  -2   7     1855.51     1739.96     51.66 o 
   1  -2   7      228.11      196.52     35.37 o 
   2  -2   7      152.78      113.70     50.16 o 
   3  -2   7       48.43       19.25     56.02 o 
   4  -2   7      114.81      194.70     68.98 o 
   5  -2   7       85.90      115.03     70.47 o 
   6  -2   7        4.46      -17.96     72.01 o 
   7  -2   7        1.29       90.78     81.03 o 
  -7  -1   7       36.38       45.60     85.63 o 
  -6  -1   7        0.07        2.88     48.22 o 
  -5  -1   7       28.87       12.31     36.06 o 
  -4  -1   7      155.75      161.03     38.39 o 
  -3  -1   7      631.02      699.35     39.27 o 
  -2  -1   7     1824.70     1646.98     87.67 o 
  -1  -1   7        0.89       60.16     19.16 o 
   0  -1   7     1088.02     1163.20     38.42 o 
   1  -1   7      150.52      183.54     33.49 o 
   2  -1   7       17.87        4.92     50.97 o 
   3  -1   7        5.72       18.98     34.61 o 
   4  -1   7      559.33      636.59     66.10 o 
   5  -1   7       22.20       64.36     65.74 o 
   6  -1   7        4.44        3.47     75.23 o 
   7  -1   7        1.21      144.03     84.90 o 
  -7   0   7        0.10      -26.49     80.86 o 
  -6   0   7        0.47       26.19     70.62 o 
  -5   0   7       73.51       83.18     37.57 o 
  -4   0   7       73.23       93.89     33.45 o 
  -3   0   7      395.09      387.41     28.52 o 
  -2   0   7      610.81      590.07     29.27 o 
  -1   0   7       24.98       73.40     19.11 o 
   0   0   7      159.14      194.91     24.42 o 
   1   0   7      471.21      488.77     38.00 o 
   2   0   7       88.69       35.51     46.01 o 
   3   0   7       39.84       17.45     54.75 o 
   4   0   7       70.55       75.68     42.96 o 
   5   0   7        0.71       25.67     48.99 o 
   6   0   7        0.76       -2.88     51.24 o 
   7   0   7        1.36       75.36     79.31 o 
  -7   1   7        1.40       11.84     78.72 o 
  -6   1   7       47.72       60.72     70.28 o 
  -5   1   7       35.12       -5.45     61.96 o 
  -4   1   7      492.89      548.03     58.99 o 
  -3   1   7      208.09      228.30     25.43 o 
  -2   1   7       44.90       46.90     19.24 o 
  -1   1   7      348.98      376.84     25.62 o 
   0   1   7       20.64       74.32     18.56 o 
   1   1   7      924.92      964.00     62.43 o 
   2   1   7      145.75      196.30     52.31 o 
   3   1   7      200.81      244.63     42.02 o 
   4   1   7     1085.43      952.84     54.51 o 
   5   1   7      259.71      253.97     52.35 o 
   6   1   7       35.95       24.23     52.36 o 
   7   1   7        0.06       -2.91     86.77 o 
  -7   2   7       26.72      109.73     87.56 o 
  -6   2   7      124.95       50.37     73.48 o 
  -5   2   7      112.28      133.84     70.87 o 
  -4   2   7      206.39      176.32     23.23 o 
  -3   2   7      567.30      552.67     27.78 o 
  -2   2   7       43.88      105.70     20.10 o 
  -1   2   7      219.55      263.20     22.72 o 
   0   2   7       26.95       68.13     24.92 o 
   1   2   7     4339.60     4122.39     97.78 o 
   2   2   7      744.21      694.19     60.47 o 
   3   2   7      678.68      675.37     64.21 o 
   4   2   7       76.17      102.01     44.36 o 
   5   2   7        3.49       49.80     47.51 o 
   6   2   7        2.91       22.37     51.61 o 
   7   2   7        7.97      -31.40     89.00 o 
   8   2   7        1.33     -103.12    103.12 o 
  -7   3   7       15.92       48.42     86.30 o 
  -6   3   7       16.71       18.23     73.06 o 
  -5   3   7      222.22      214.03     74.95 o 
  -4   3   7      188.10      147.52     28.96 o 
  -3   3   7      189.76      195.69     20.87 o 
  -2   3   7       75.00      105.36     19.06 o 
  -1   3   7      151.72      229.86     21.10 o 
   0   3   7      274.17      311.85     42.65 o 
   1   3   7     9712.04     8851.63    132.97 o 
   2   3   7      246.31      363.91     54.62 o 
   3   3   7      169.13      191.91     53.85 o 
   4   3   7        0.86       -9.31     41.22 o 
   5   3   7      100.06      166.87     52.44 o 
   6   3   7        6.80       -1.33     50.10 o 
   7   3   7        2.87      -37.01     90.48 o 
   8   3   7       23.86      -27.73     95.50 o 
  -7   4   7       24.23      -36.89     82.28 o 
  -6   4   7        5.25       30.41     75.78 o 
  -5   4   7       29.28       25.77     68.24 o 
  -4   4   7       10.25      -13.94     36.83 o 
  -3   4   7       46.21       57.45     31.37 o 
  -2   4   7      931.41      816.62     60.23 o 
  -1   4   7     1834.43     1882.27     85.28 o 
   0   4   7      304.22      397.75     34.72 o 
   1   4   7       71.17       76.58     41.53 o 
   2   4   7       23.55      -15.13     34.61 o 
   3   4   7       14.54       73.51     47.34 o 
   4   4   7      169.79      234.95     46.16 o 
   5   4   7        3.83        9.81     47.83 o 
   6   4   7      314.27      376.92     59.50 o 
   7   4   7        1.54       14.37     92.41 o 
   8   4   7        0.15      -51.91    105.17 o 
  -7   5   7        4.27       33.21     96.02 o 
  -6   5   7       22.86        9.06     82.29 o 
  -5   5   7        2.12       29.92     67.71 o 
  -4   5   7       49.42       29.57     39.47 o 
  -3   5   7      541.72      567.32     84.95 o 
  -2   5   7      278.50      348.23     58.75 o 
  -1   5   7      160.11      177.66     26.54 o 
   0   5   7     1799.83     1894.16     42.96 o 
   1   5   7     2823.52     2872.03     83.96 o 
   2   5   7     1526.50     1570.66     72.44 o 
   3   5   7       47.09       29.19     47.14 o 
   4   5   7       61.73       96.64     60.33 o 
   5   5   7      276.10      337.91     56.11 o 
   6   5   7        0.80       43.55     82.53 o 
   7   5   7       45.26       53.82     94.50 o 
   8   5   7        3.71       -7.31     98.88 o 
  -6   6   7       14.78       37.07     81.35 o 
  -5   6   7        3.29        2.17     45.68 o 
  -4   6   7        1.16       34.11     42.49 o 
  -3   6   7       79.46       57.33     36.23 o 
  -2   6   7     1326.31     1270.33     51.45 o 
  -1   6   7      121.95      151.72     31.11 o 
   0   6   7        2.83       76.92     27.52 o 
   1   6   7      196.93      354.35     55.19 o 
   2   6   7      161.71      183.47     48.61 o 
   3   6   7        8.88       20.63     50.82 o 
   4   6   7      234.02      271.39     67.48 o 
   5   6   7       81.01      115.28     51.91 o 
   6   6   7       20.22      -16.43     80.01 o 
   7   6   7        5.50      -47.50     87.95 o 
   8   6   7        5.26      -22.11    102.90 o 
  -6   7   7       24.86       42.78     89.59 o 
  -5   7   7       10.79       38.84     51.08 o 
  -4   7   7        3.93       29.82     42.48 o 
  -3   7   7      123.16      105.30     40.36 o 
  -2   7   7        9.18       17.37     30.94 o 
  -1   7   7       10.11       25.78     30.30 o 
   0   7   7        0.24       -2.67     31.72 o 
   1   7   7      176.57      191.89     34.56 o 
   2   7   7     1644.76     1599.07     78.08 o 
   3   7   7        1.93        3.52     52.75 o 
   4   7   7      101.82       89.96     61.10 o 
   5   7   7       98.76       98.11     50.50 o 
   6   7   7        2.97       49.94     81.13 o 
   7   7   7       13.82      103.19     94.68 o 
   8   7   7        0.03       24.30    101.07 o 
  -6   8   7       13.79      142.49     98.97 o 
  -5   8   7        7.79       69.17     53.48 o 
  -4   8   7       73.03       66.79     47.47 o 
  -3   8   7        0.97       24.14     40.47 o 
  -2   8   7      125.36      126.17     40.09 o 
  -1   8   7       20.10       46.66     33.02 o 
   0   8   7       91.12      123.44     45.60 o 
   1   8   7       34.26       61.29     36.70 o 
   2   8   7      706.67      773.06     47.41 o 
   3   8   7       72.57       80.67     54.88 o 
   4   8   7      258.51      378.81     67.68 o 
   5   8   7        1.54      -16.85     47.78 o 
   6   8   7        0.25       21.90     84.50 o 
   7   8   7        3.01      -25.78     92.39 o 
  -5   9   7        6.63       42.76     56.29 o 
  -4   9   7       24.55       21.54     49.02 o 
  -3   9   7      151.79      160.64     48.55 o 
  -2   9   7        9.14       61.39     40.07 o 
  -1   9   7      110.77      180.65     41.87 o 
   0   9   7      429.47      426.52     62.79 o 
   1   9   7      321.49      368.45     63.59 o 
   2   9   7     1013.58     1042.53     77.87 o 
   3   9   7      114.00       53.78     62.83 o 
   4   9   7       76.43       90.56     65.29 o 
   5   9   7        6.05      109.67     82.84 o 
   6   9   7       11.57       88.46     90.21 o 
   7   9   7       74.04       16.03     94.43 o 
  -5  10   7        1.79       71.47     61.59 o 
  -4  10   7       14.53        1.88     51.54 o 
  -3  10   7        8.17       -7.10     45.40 o 
  -2  10   7      110.82      156.49     47.03 o 
  -1  10   7      180.80      195.52     59.46 o 
   0  10   7       24.98       65.78     52.51 o 
   1  10   7        7.32       30.65     47.13 o 
   2  10   7      220.48      306.57     49.87 o 
   3  10   7        2.95      -13.84     64.06 o 
   4  10   7       87.89      121.75     68.47 o 
   5  10   7       18.85       53.56     81.65 o 
   6  10   7      149.99      229.54     97.59 o 
   7  10   7        6.46      -80.23     90.54 o 
  -4  11   7        1.64      -22.10     53.44 o 
  -3  11   7        1.34       20.92     49.52 o 
  -2  11   7       64.60       25.23     40.58 o 
  -1  11   7       12.69      -21.81     50.81 o 
   0  11   7      150.70      123.93     57.99 o 
   1  11   7      109.92       65.48     52.13 o 
   2  11   7      139.29      129.17     50.08 o 
   3  11   7      104.21       59.38     44.30 o 
   4  11   7        0.60       16.64     67.28 o 
   5  11   7        1.72       76.08     89.37 o 
   6  11   7       31.14       81.93     96.89 o 
  -3  12   7       14.81       35.32     67.55 o 
  -2  12   7        0.46       -5.06     56.55 o 
  -1  12   7       62.96       21.65     57.22 o 
   0  12   7        0.62      -16.14     53.54 o 
   1  12   7       74.86       39.78     51.68 o 
   2  12   7       98.44      147.52     67.30 o 
   3  12   7      174.21      190.32     55.53 o 
   5  12   7       74.14      124.77     93.43 o 
   6  12   7        0.29       90.35    101.52 o 
  -2  13   7        0.29      -48.07     60.35 o 
  -1  13   7       91.18      107.28     66.17 o 
   0  13   7       12.48       29.52     57.67 o 
   1  13   7       18.75       16.77     54.55 o 
   2  13   7       20.48      110.66     51.79 o 
   3  13   7       27.71       40.80     49.00 o 
   5  13   7       31.50      156.85    101.07 o 
  -1  14   7      103.70       88.78     71.12 o 
   0  14   7       79.05       10.70     64.52 o 
   1  14   7       28.57      -23.50     60.56 o 
   3  14   7       23.95      123.34     54.45 o 
  -2 -10   8       32.56        5.51     71.37 o 
  -1 -10   8        0.29      -37.79     69.04 o 
   0 -10   8        1.60       26.78     72.94 o 
  -4  -9   8       27.80        7.92     52.27 o 
  -3  -9   8       32.56        0.40     61.48 o 
  -2  -9   8        5.08        1.17     66.72 o 
  -1  -9   8        0.32      -22.56     62.68 o 
   0  -9   8        1.37      -21.25     48.43 o 
   1  -9   8        0.14       42.27     51.13 o 
   2  -9   8        9.15      -13.22     51.33 o 
  -5  -8   8       60.33       11.14     42.09 o 
  -4  -8   8       56.61       -5.37     47.64 o 
  -3  -8   8       15.63       26.02     58.86 o 
  -2  -8   8        8.28       54.51     64.49 o 
  -1  -8   8       31.22       70.64     48.08 o 
   0  -8   8       53.72      103.82     50.72 o 
   1  -8   8        0.18      -16.03     46.83 o 
   2  -8   8       49.90       75.77     51.05 o 
   3  -8   8        4.42       79.78     82.42 o 
  -5  -7   8       48.12        3.98     36.07 o 
  -4  -7   8       38.54        4.46     37.95 o 
  -3  -7   8        6.61       -1.24     57.32 o 
  -2  -7   8        6.84      -40.29     54.17 o 
  -1  -7   8        5.53       30.78     42.48 o 
   0  -7   8      372.87      438.46     80.51 o 
   1  -7   8        0.05       13.20     45.27 o 
   2  -7   8       80.02       81.16     48.43 o 
   3  -7   8       20.50       22.94     76.81 o 
   4  -7   8       16.30       79.32     83.85 o 
  -6  -6   8       33.82       22.89     36.20 o 
  -5  -6   8      111.60       15.09     40.06 o 
  -4  -6   8       26.64       32.17     48.50 o 
  -3  -6   8        2.37       -7.84     53.10 o 
  -2  -6   8        9.80      -51.24     51.24 o 
  -1  -6   8       84.02      127.63     52.14 o 
   0  -6   8      110.28      161.74     44.52 o 
   1  -6   8        3.88        0.83     41.13 o 
   2  -6   8      123.91      138.73     49.18 o 
   3  -6   8        0.25       -0.59     72.34 o 
   4  -6   8       13.48       38.51     75.35 o 
  -6  -5   8       64.84       23.89     33.62 o 
  -5  -5   8        8.51      -17.15     34.95 o 
  -4  -5   8        1.27       21.55     48.18 o 
  -3  -5   8       46.71       17.92     48.46 o 
  -2  -5   8        1.67       36.13     39.29 o 
  -1  -5   8      430.57      537.65     52.24 o 
   0  -5   8      243.52      279.86     46.54 o 
   1  -5   8       13.09      -18.24     41.59 o 
   2  -5   8       14.32       47.89     43.41 o 
   3  -5   8       18.46       60.83     68.38 o 
   4  -5   8        4.36       49.66     75.39 o 
   5  -5   8        5.24       -8.76     77.08 o 
  -7  -4   8       25.52       18.93     50.58 o 
  -6  -4   8       33.60       30.07     36.42 o 
  -5  -4   8        0.27       -9.93     37.54 o 
  -4  -4   8        6.70        7.04     41.74 o 
  -3  -4   8      226.53      199.45     60.21 o 
  -2  -4   8       85.77       96.21     36.86 o 
  -1  -4   8      925.88      974.22     49.52 o 
   0  -4   8       52.05        5.93     35.75 o 
   1  -4   8        0.82        7.64     38.35 o 
   2  -4   8       63.99       77.70     42.35 o 
   3  -4   8      216.40      209.42     74.44 o 
   4  -4   8        7.72       15.89     70.80 o 
   5  -4   8        5.01        1.84     73.25 o 
   6  -4   8        4.67       85.71     85.45 o 
  -7  -3   8       35.14       87.67     76.57 o 
  -6  -3   8        9.50       11.39     45.09 o 
  -5  -3   8        0.15        3.25     36.92 o 
  -4  -3   8       57.81       39.22     38.31 o 
  -3  -3   8      260.61      335.62     50.88 o 
  -2  -3   8      496.17      440.16     31.36 o 
  -1  -3   8      325.11      280.18     40.01 o 
   0  -3   8       32.89        5.75     32.79 o 
   1  -3   8       33.55       19.32     36.47 o 
   2  -3   8        9.13      -35.21     38.08 o 
   3  -3   8       47.76       95.37     57.71 o 
   4  -3   8        3.57       -6.97     54.51 o 
   5  -3   8       62.54       90.30     76.18 o 
   6  -3   8        0.42       41.24     79.98 o 
  -7  -2   8        5.53      -42.80     80.23 o 
  -6  -2   8        0.24        1.85     42.48 o 
  -5  -2   8       60.62       34.44     41.27 o 
  -4  -2   8      170.66      133.69     41.75 o 
  -3  -2   8      239.97      250.60     40.21 o 
  -2  -2   8       80.50      114.65     26.56 o 
  -1  -2   8      352.17      407.85     30.55 o 
   0  -2   8        3.99      -19.45     30.50 o 
   1  -2   8      240.87      332.96     66.11 o 
   2  -2   8        0.14      -12.40     58.53 o 
   3  -2   8      475.14      691.84     85.47 o 
   4  -2   8       58.49       85.20     68.60 o 
   5  -2   8       25.23       37.53     72.84 o 
   6  -2   8        0.06       -6.41     73.45 o 
  -7  -1   8        0.00       -5.43     79.04 o 
  -6  -1   8       43.12       46.03     74.09 o 
  -5  -1   8       49.81       68.90     42.00 o 
  -4  -1   8      346.42      358.79     63.50 o 
  -3  -1   8      738.64      634.01     46.85 o 
  -2  -1   8      211.80      289.97     28.89 o 
  -1  -1   8       22.30       51.20     21.71 o 
   0  -1   8      599.32      584.66     30.47 o 
   1  -1   8      891.65      842.48     46.38 o 
   2  -1   8       32.72        1.42     56.08 o 
   3  -1   8      156.08      209.05     68.67 o 
   4  -1   8      233.02      290.70     75.74 o 
   5  -1   8       25.01       46.50     67.71 o 
   6  -1   8       25.31       40.32     75.28 o 
   7  -1   8        0.66       91.57     80.66 o 
  -7   0   8        7.13       31.71     81.53 o 
  -6   0   8       70.60       85.36     75.16 o 
  -5   0   8      249.00      294.87     47.86 o 
  -4   0   8      417.03      430.13     45.97 o 
  -3   0   8      304.24      376.49     31.59 o 
  -2   0   8        4.86       34.66     22.17 o 
  -1   0   8      128.83      162.41     24.40 o 
   0   0   8     1274.10     1237.79     35.75 o 
   1   0   8       26.51       14.13     44.08 o 
   2   0   8      323.47      297.63     57.30 o 
   3   0   8      433.19      465.85     77.45 o 
   4   0   8        3.90       45.33     44.85 o 
   5   0   8        4.75      -23.81     65.79 o 
   6   0   8        5.48       10.27     69.93 o 
   7   0   8       14.11       83.69     79.02 o 
  -7   1   8       14.34       60.80     82.17 o 
  -6   1   8       28.34       -7.17     69.82 o 
  -5   1   8      182.73      200.18     74.90 o 
  -4   1   8      332.44      356.66     43.17 o 
  -3   1   8      113.67       95.55     25.13 o 
  -2   1   8       20.58       54.51     22.05 o 
  -1   1   8      142.78      152.13     23.53 o 
   0   1   8      278.41      289.24     26.23 o 
   1   1   8      406.19      374.68     59.48 o 
   2   1   8       64.75       43.56     51.99 o 
   3   1   8      196.01      210.20     65.80 o 
   4   1   8       16.12       56.77     47.27 o 
   5   1   8      277.42      334.98     59.97 o 
   6   1   8        9.35       21.20     52.42 o 
   7   1   8        0.32       24.06     78.85 o 
  -7   2   8       34.82       61.87     83.61 o 
  -6   2   8       30.75       34.62     74.66 o 
  -5   2   8       14.57      -20.54     61.77 o 
  -4   2   8       22.72      -27.99     53.16 o 
  -3   2   8       20.06       33.09     22.72 o 
  -2   2   8      282.60      355.44     30.18 o 
  -1   2   8      698.68      851.06     31.93 o 
   0   2   8     4099.74     4032.36     65.58 o 
   1   2   8      690.13      708.91     62.85 o 
   2   2   8      176.12      129.99     52.82 o 
   3   2   8      565.14      564.92     68.89 o 
   4   2   8     1124.02     1195.62     60.89 o 
   5   2   8        0.89      -11.06     49.72 o 
   6   2   8        2.43        7.32     53.73 o 
   7   2   8       22.42       51.37     90.92 o 
  -7   3   8       11.41       32.55     84.09 o 
  -6   3   8       57.99       59.46     71.98 o 
  -5   3   8       19.68      -33.96     58.63 o 
  -4   3   8        2.10      -19.94     27.05 o 
  -3   3   8      224.49      265.05     27.16 o 
  -2   3   8      495.01      480.98     28.48 o 
   0   3   8     1613.99     1722.67     50.22 o 
   1   3   8     1540.37     1627.57     75.01 o 
   2   3   8      236.58      318.76     59.08 o 
   3   3   8       10.10      -35.86     52.87 o 
   4   3   8      114.72      114.70     48.76 o 
   5   3   8        0.74      -12.98     49.02 o 
   6   3   8      116.66      137.86     52.75 o 
   7   3   8        3.58      -67.83     84.84 o 
  -7   4   8       12.50       72.14     88.53 o 
  -6   4   8        2.14       30.03     74.71 o 
  -5   4   8       65.63       79.27     72.15 o 
  -4   4   8       43.01        9.55     29.98 o 
  -3   4   8       38.20       52.59     27.41 o 
  -2   4   8      864.85      757.01     41.84 o 
  -1   4   8      379.96      448.52     40.16 o 
   0   4   8       13.56       28.62     26.87 o 
   1   4   8      252.24      309.59     49.46 o 
   2   4   8      560.82      597.35     62.40 o 
   3   4   8       17.25       62.39     53.41 o 
   4   4   8      522.61      473.84     73.62 o 
   5   4   8       61.64        1.90     49.29 o 
   6   4   8       19.11       18.73     50.98 o 
   7   4   8        4.03      -77.75     77.75 o 
  -7   5   8        1.94       21.84     99.02 o 
  -6   5   8        0.25       -0.69     77.23 o 
  -5   5   8        9.93        8.66     68.39 o 
  -4   5   8        1.73       13.25     46.00 o 
  -3   5   8      301.68      328.01     36.23 o 
  -2   5   8      171.25      146.65     30.68 o 
  -1   5   8        3.91       92.57     25.06 o 
   0   5   8      725.89      646.53     39.26 o 
   2   5   8      225.11      253.43     56.12 o 
   3   5   8      457.50      416.08     65.24 o 
   4   5   8      213.23      297.74     69.22 o 
   5   5   8       25.76       11.23     52.68 o 
   6   5   8       43.51      100.31     56.12 o 
   7   5   8        0.01      -16.97     87.60 o 
  -6   6   8        4.58       64.87     83.56 o 
  -5   6   8        5.49       22.13     71.20 o 
  -4   6   8       88.15      125.79     45.39 o 
  -3   6   8      430.10      545.04     51.40 o 
  -2   6   8      203.37      244.18     60.03 o 
  -1   6   8        0.99       65.87     28.25 o 
   0   6   8      717.11      764.14     44.45 o 
   1   6   8     1865.55     1877.51     78.05 o 
   2   6   8       36.98       21.14     42.74 o 
   3   6   8       71.50      107.89     56.97 o 
   4   6   8      159.82      218.05     65.97 o 
   5   6   8       99.34      106.58     51.38 o 
   6   6   8       13.25       54.43     87.93 o 
   7   6   8       12.86       49.16     92.27 o 
  -6   7   8       17.40      -23.32     88.17 o 
  -5   7   8      106.99       75.78     51.40 o 
  -4   7   8       37.86       31.26     44.10 o 
  -3   7   8      195.34      187.96     45.70 o 
  -2   7   8        3.47       -8.28     33.30 o 
  -1   7   8        5.83       51.07     30.22 o 
   0   7   8      121.58      240.08     58.61 o 
   1   7   8      773.59      706.28     66.50 o 
   2   7   8        5.86       10.86     50.14 o 
   3   7   8      213.49      232.85     61.27 o 
   4   7   8      130.20      149.82     70.12 o 
   5   7   8      120.57      114.94     53.43 o 
   6   7   8       31.01       51.65     84.66 o 
   7   7   8        1.58      -91.84     91.84 o 
  -6   8   8        5.07       12.31     93.60 o 
  -5   8   8       10.49        5.66     64.71 o 
  -4   8   8      108.05      122.10     51.21 o 
  -3   8   8        1.90      -17.96     43.08 o 
  -2   8   8        1.10        5.08     36.17 o 
  -1   8   8      174.51      156.47     39.50 o 
   0   8   8       36.86       23.76     35.70 o 
   1   8   8      705.18      697.93     51.80 o 
   2   8   8       13.15       30.59     52.70 o 
   3   8   8      165.49      140.26     62.77 o 
   4   8   8        0.62        5.25     60.83 o 
   5   8   8        0.74        3.97     50.33 o 
   6   8   8        8.66      -14.56     85.21 o 
   7   8   8       21.96      -57.91     92.23 o 
  -5   9   8       11.60       15.18     57.37 o 
  -4   9   8        6.85       10.79     50.80 o 
  -3   9   8        0.96       11.55     44.94 o 
  -2   9   8       59.27       87.95     43.17 o 
  -1   9   8        5.69       12.45     36.41 o 
   1   9   8     1030.39      921.80     53.30 o 
   2   9   8      552.45      632.12     50.86 o 
   3   9   8      258.92      336.25     71.93 o 
   4   9   8        2.32       43.51     62.42 o 
   5   9   8       13.10      -30.60     49.49 o 
   6   9   8        2.27       56.73     88.38 o 
   7   9   8       84.90       76.73    101.20 o 
  -5  10   8        7.77      -35.04     58.83 o 
  -4  10   8       19.29      -37.36     51.42 o 
  -3  10   8       33.17       -5.51     46.50 o 
  -2  10   8       30.09       50.59     45.47 o 
  -1  10   8       49.41       76.11     54.04 o 
   0  10   8      117.47      179.25     57.04 o 
   1  10   8      186.48      232.83     50.83 o 
   2  10   8       61.51       54.91     50.07 o 
   3  10   8       91.65       80.87     65.33 o 
   4  10   8      127.04      102.83     71.55 o 
   5  10   8       44.40      153.23     88.86 o 
   6  10   8       17.90      140.06     98.02 o 
   7  10   8        2.74       31.59     97.98 o 
  -4  11   8        0.06       -8.08     56.31 o 
  -3  11   8        5.46       30.86     56.87 o 
  -2  11   8        6.86       17.22     45.11 o 
  -1  11   8        2.43       -9.37     53.53 o 
   0  11   8       87.53       84.12     56.18 o 
   1  11   8        8.34       39.27     46.42 o 
   2  11   8       34.74       16.70     45.19 o 
   3  11   8       41.18        5.24     64.81 o 
   4  11   8        1.41       62.04     65.58 o 
   5  11   8        8.88      169.47     95.69 o 
   6  11   8       48.71       50.63     95.41 o 
  -3  12   8        8.00       19.46     53.56 o 
  -2  12   8        2.24      -25.74     57.51 o 
  -1  12   8        0.20      -36.89     56.58 o 
   0  12   8       35.01       22.62     55.12 o 
   2  12   8      300.25      363.00     57.50 o 
   3  12   8       27.33       31.10     46.74 o 
   4  12   8       57.95      -14.24     76.02 o 
   5  12   8       24.97      149.49     97.69 o 
   6  12   8        1.14       43.92    100.09 o 
  -2  13   8       15.47       14.40     64.41 o 
  -1  13   8        0.11       -4.96     62.96 o 
   0  13   8       18.10        9.87     58.73 o 
   1  13   8        0.69      -23.17     56.68 o 
   2  13   8       57.16      122.78     54.18 o 
   3  13   8        4.89       -9.40     54.61 o 
   5  13   8       11.97       44.72     95.65 o 
  -1  14   8        2.04       10.89     66.30 o 
   0  14   8        1.10       17.83     64.26 o 
   1  14   8        7.20       -3.02     66.99 o 
   2  14   8      194.58      287.93     62.24 o 
   3  14   8       73.49      160.66    117.60 o 
  -3  -9   9        2.41      -15.29     53.57 o 
  -2  -9   9        0.47       10.51     52.45 o 
  -1  -9   9        1.65      -32.96     69.94 o 
   0  -9   9        0.50       26.98     58.98 o 
  -4  -8   9       17.36       -0.93     44.81 o 
  -3  -8   9        2.03      -12.97     54.56 o 
  -2  -8   9        0.49      -37.52     50.19 o 
  -1  -8   9       56.54       -7.53     66.67 o 
   0  -8   9        0.41       -5.69     56.22 o 
   1  -8   9        9.20       -6.79     49.81 o 
   2  -8   9        1.29       12.99     51.90 o 
  -5  -7   9       17.18      -14.26     22.65 o 
  -4  -7   9        0.15       11.57     33.61 o 
  -3  -7   9        0.05      -52.99     52.99 o 
  -2  -7   9       65.23       96.62     66.54 o 
  -1  -7   9       43.97       61.56     47.37 o 
   0  -7   9        0.03       26.23     48.22 o 
   1  -7   9       69.16       37.84     50.07 o 
   2  -7   9        0.26       -4.24     77.83 o 
   3  -7   9        9.66       85.24     80.73 o 
  -5  -6   9       19.42       -1.20     34.82 o 
  -4  -6   9       15.19        4.54     32.85 o 
  -3  -6   9       43.40       57.85     54.70 o 
  -2  -6   9       64.93       31.49     56.42 o 
  -1  -6   9       23.55        8.56     41.72 o 
   0  -6   9       22.19       12.49     43.20 o 
   1  -6   9       52.52       73.37     48.11 o 
   2  -6   9        0.89       -3.97     46.06 o 
   3  -6   9        1.08       81.39     77.71 o 
   4  -6   9        4.74       95.57     82.90 o 
  -6  -5   9       12.59       -5.75     38.31 o 
  -5  -5   9        3.62       -8.28     26.95 o 
  -4  -5   9       43.06       20.06     46.22 o 
  -3  -5   9       17.82       -7.67     51.30 o 
  -2  -5   9       99.28       36.06     49.34 o 
  -1  -5   9      140.84      124.31     42.03 o 
   0  -5   9        8.48        8.15     41.60 o 
   1  -5   9       58.08       52.41     44.81 o 
   2  -5   9       62.02      102.62     45.87 o 
   3  -5   9        6.37      -12.54     72.50 o 
   4  -5   9        1.74       -9.95     70.60 o 
   5  -5   9        9.23      140.29     85.66 o 
  -6  -4   9        0.11        1.45     33.46 o 
  -5  -4   9       47.89       22.07     36.63 o 
  -4  -4   9       56.22       20.48     35.51 o 
  -3  -4   9      240.14      222.49     61.59 o 
  -2  -4   9       15.86       26.65     38.82 o 
  -1  -4   9      343.08      259.04     47.00 o 
   0  -4   9       46.58        3.87     38.52 o 
   1  -4   9       63.47       60.68     43.93 o 
   2  -4   9      154.50      249.57     51.58 o 
   3  -4   9       65.32      107.19     68.77 o 
   4  -4   9        0.08      -10.01     67.70 o 
   5  -4   9        0.29      102.06     81.08 o 
  -6  -3   9       13.53       28.86     45.03 o 
  -5  -3   9       89.84       79.61     40.68 o 
  -4  -3   9       95.92      134.91     42.18 o 
  -3  -3   9      215.92      250.63     83.59 o 
  -2  -3   9      340.71      382.58     46.45 o 
  -1  -3   9       35.40       27.70     36.20 o 
   0  -3   9       68.89       81.95     40.50 o 
   1  -3   9       43.48       25.84     40.75 o 
   2  -3   9      208.42      255.30     50.86 o 
   3  -3   9       12.60        6.19     66.32 o 
   4  -3   9       81.56       58.03     73.87 o 
   5  -3   9       18.65       42.62     75.00 o 
   6  -3   9        6.44       58.62     85.14 o 
  -7  -2   9        0.05      -24.73     83.73 o 
  -6  -2   9       41.55       48.12     42.34 o 
  -5  -2   9      164.34      172.04     58.16 o 
  -4  -2   9       91.70      105.74     40.61 o 
  -3  -2   9       45.21       27.03     36.11 o 
  -2  -2   9      114.89      149.74     30.87 o 
  -1  -2   9       95.96      147.40     28.19 o 
   0  -2   9      530.31      443.24     47.61 o 
   1  -2   9        5.37       -6.04     37.64 o 
   2  -2   9      467.82      494.56     80.16 o 
   3  -2   9       16.37      -35.35     64.24 o 
   4  -2   9       25.61       62.36     68.32 o 
   5  -2   9        0.07       73.17     73.68 o 
   6  -2   9        6.55       10.01     79.95 o 
  -7  -1   9       15.00       27.21     84.88 o 
  -6  -1   9       65.86       60.15     79.67 o 
  -5  -1   9        1.99       13.47     39.52 o 
  -4  -1   9      332.22      319.61     47.51 o 
  -3  -1   9       46.19       47.17     35.17 o 
  -2  -1   9       64.04       91.74     28.32 o 
  -1  -1   9     1511.77     1350.66     40.98 o 
   0  -1   9      159.04      177.19     38.42 o 
   1  -1   9        0.36        3.04     36.18 o 
   2  -1   9      337.87      397.27     77.54 o 
   3  -1   9        0.07      -41.38     54.50 o 
   4  -1   9        0.70      -10.83     68.24 o 
   5  -1   9        6.40       42.57     74.08 o 
   6  -1   9       31.09       63.15     79.19 o 
  -7   0   9       19.84        7.14     82.12 o 
  -6   0   9       26.36       27.27     79.08 o 
  -5   0   9      146.42       91.34     70.76 o 
  -4   0   9       52.14       64.24     38.38 o 
  -3   0   9       28.14       31.21     27.82 o 
  -2   0   9       57.70       72.90     26.21 o 
  -1   0   9      164.88      254.87     29.13 o 
   0   0   9      988.11     1002.22     36.56 o 
   1   0   9       54.07      106.10     37.80 o 
   2   0   9      127.41      219.15     68.61 o 
   3   0   9       11.79       64.62     46.04 o 
   4   0   9       40.80      112.73     73.21 o 
   5   0   9       69.38      133.46     73.49 o 
   6   0   9        3.26       15.86     73.34 o 
   7   0   9        1.02       39.76     81.03 o 
  -7   1   9       22.62       11.38     83.55 o 
  -6   1   9      102.21      129.55     79.18 o 
  -5   1   9       29.64       17.26     66.96 o 
  -4   1   9        6.02       19.90     34.61 o 
  -3   1   9       26.45       57.64     27.53 o 
  -2   1   9       96.65       86.64     25.79 o 
  -1   1   9      935.23      887.26     35.56 o 
   0   1   9       26.34       51.59     23.05 o 
   1   1   9       38.45       49.24     54.37 o 
   3   1   9      253.17      177.34     69.67 o 
   4   1   9       54.49       31.25     49.34 o 
   5   1   9        2.44      -20.03     49.44 o 
   6   1   9        5.57      -27.33     70.90 o 
   7   1   9       10.12      103.02     78.34 o 
  -7   2   9       11.90      -18.78     77.17 o 
  -6   2   9        2.10       66.22     78.90 o 
  -5   2   9      112.31      138.65     71.26 o 
  -4   2   9        0.48      -26.40     57.37 o 
  -3   2   9      323.96      411.99     33.22 o 
  -2   2   9      153.54      127.32     26.68 o 
  -1   2   9      426.07      416.68     29.77 o 
   0   2   9      443.46      429.41     31.01 o 
   1   2   9      115.39       50.98     54.09 o 
   2   2   9      107.49      148.75     61.49 o 
   3   2   9      541.70      704.02     84.15 o 
   4   2   9      265.99      299.85     73.63 o 
   5   2   9      379.37      369.86     60.29 o 
   6   2   9       17.70        7.60     56.06 o 
   7   2   9        5.64       68.53     83.34 o 
  -7   3   9        8.57      -77.21     77.21 o 
  -6   3   9       26.56        7.41     72.18 o 
  -5   3   9       84.31      137.55     71.29 o 
  -4   3   9       40.91       36.91     39.22 o 
  -3   3   9      243.88      247.49     42.79 o 
  -2   3   9      424.14      428.14     39.35 o 
  -1   3   9     1173.36     1109.18     35.41 o 
   0   3   9      152.93      203.98     34.01 o 
   1   3   9        2.51        5.20     50.26 o 
   2   3   9      213.88      284.21     64.61 o 
   3   3   9       96.45      136.55     56.09 o 
   4   3   9     1035.48     1093.21     63.60 o 
   5   3   9        3.99       46.67     52.70 o 
   6   3   9        0.38       52.16     55.41 o 
   7   3   9        3.86      -12.17     78.62 o 
  -6   4   9        6.25      -12.10     77.19 o 
  -5   4   9       11.45      -14.86     61.51 o 
  -4   4   9      217.51      241.13     50.66 o 
  -3   4   9       40.42       63.75     29.42 o 
  -2   4   9      463.17      559.44     47.84 o 
  -1   4   9      215.54      259.04     38.08 o 
   0   4   9        6.86       -4.50     29.58 o 
   1   4   9       62.16       22.26     49.83 o 
   2   4   9      690.90      713.43     71.30 o 
   3   4   9      292.17      437.59     74.07 o 
   4   4   9        3.59      -13.49     65.35 o 
   5   4   9       91.58      185.15     54.61 o 
   6   4   9        0.05      -46.37     55.89 o 
   7   4   9        9.43      -29.08     93.21 o 
  -6   5   9        0.07       -6.69     76.10 o 
  -5   5   9       25.46       68.03     73.91 o 
  -4   5   9       52.70       59.44     34.53 o 
  -3   5   9      196.49      174.96     36.77 o 
  -2   5   9        0.85       46.80     29.38 o 
  -1   5   9       18.66       65.76     33.68 o 
   0   5   9      415.13      491.21     43.46 o 
   1   5   9        0.93       15.76     50.00 o 
   2   5   9       48.79       67.82     56.74 o 
   3   5   9     1057.36     1092.48     81.49 o 
   4   5   9       28.91       27.41     71.38 o 
   5   5   9      178.34      175.27     58.29 o 
   6   5   9        1.79       32.50     57.16 o 
   7   5   9        1.67      -95.49     95.49 o 
  -6   6   9       15.63      103.96     87.55 o 
  -5   6   9        0.62      -53.35     71.66 o 
  -4   6   9       44.58       28.33     64.40 o 
  -3   6   9       29.46       47.49     33.83 o 
  -2   6   9        4.94       29.47     31.51 o 
  -1   6   9       51.61       48.48     29.51 o 
   0   6   9      372.42      497.82     68.85 o 
   1   6   9      355.48      330.19     64.06 o 
   2   6   9       20.83       16.51     55.84 o 
   3   6   9      679.42      608.90     74.07 o 
   4   6   9      194.80      246.48     73.06 o 
   5   6   9       71.87      121.13     54.66 o 
   6   6   9       17.96       39.37     59.04 o 
   7   6   9        5.38       23.71     96.73 o 
  -6   7   9        2.65       54.22     87.91 o 
  -5   7   9       70.48       49.10     82.23 o 
  -4   7   9       25.12        4.58     52.77 o 
  -3   7   9       68.83       27.69     40.49 o 
  -2   7   9        4.98        2.56     31.98 o 
  -1   7   9       46.93       62.75     32.27 o 
   0   7   9      542.16      611.10     48.27 o 
   1   7   9      293.12      325.55     66.05 o 
   2   7   9       64.97      107.08     61.30 o 
   3   7   9       75.78      107.50     64.58 o 
   4   7   9       85.73       30.98     64.88 o 
   5   7   9        0.43       17.24     53.64 o 
   6   7   9        2.91      140.08     95.23 o 
   7   7   9        4.96        8.97     97.95 o 
  -5   8   9       32.32       16.59     54.90 o 
  -4   8   9       92.20       94.40     53.99 o 
  -3   8   9        4.25       24.86     42.84 o 
  -2   8   9      116.43       97.49     50.96 o 
  -1   8   9        8.41       52.22     31.49 o 
   0   8   9       27.07       44.62     41.81 o 
   1   8   9       16.38       42.31     57.93 o 
   2   8   9      142.76      105.22     62.06 o 
   3   8   9        1.03      -26.55     60.07 o 
   4   8   9      109.67      151.34     71.31 o 
   5   8   9        8.83       -9.93     53.07 o 
   6   8   9       34.71      180.01     97.65 o 
   7   8   9        3.90      -38.15     97.57 o 
  -5   9   9        4.08        4.32     54.68 o 
  -4   9   9        0.62        5.14     51.19 o 
  -3   9   9        0.11      -42.63     42.63 o 
  -2   9   9        3.35       24.93     41.64 o 
  -1   9   9       76.95       98.31     61.65 o 
   0   9   9     1367.09     1270.60     60.72 o 
   1   9   9     1097.25     1055.07     60.46 o 
   2   9   9      130.94      153.05     69.96 o 
   3   9   9       10.02       45.23     64.96 o 
   4   9   9       94.77      111.61     68.38 o 
   5   9   9        7.10       -4.93     71.56 o 
   6   9   9       14.30       16.87     91.15 o 
   7   9   9       25.06       18.51     98.99 o 
  -4  10   9        0.37        9.72     55.63 o 
  -3  10   9       79.14       81.47     52.48 o 
  -2  10   9       56.07       33.06     68.68 o 
  -1  10   9        0.95       35.66     54.81 o 
   0  10   9       12.15        8.68     45.37 o 
   1  10   9      298.31      113.05     51.51 o 
   2  10   9       11.95       14.53     64.72 o 
   3  10   9       70.31       51.44     66.86 o 
   4  10   9       37.59       54.47     74.99 o 
   6  10   9        1.90      -48.95     90.66 o 
  -4  11   9       14.31       10.09     57.76 o 
  -3  11   9        0.68        4.11     63.95 o 
  -2  11   9        0.55       17.75     47.89 o 
  -1  11   9       55.32       67.29     59.01 o 
   0  11   9       66.41      100.85     60.68 o 
   1  11   9      322.61      368.94     57.01 o 
   2  11   9       78.96      108.77     48.51 o 
   3  11   9       33.66        7.43     67.70 o 
   4  11   9       54.57       19.05     70.52 o 
   6  11   9       26.31      156.79     99.94 o 
  -3  12   9        0.54      -35.82     53.08 o 
  -2  12   9       17.95       70.73     70.10 o 
  -1  12   9       20.35       34.68     61.12 o 
   0  12   9        1.41        6.89     56.53 o 
   1  12   9       41.73       70.97     96.52 o 
   2  12   9        0.15       81.21     51.88 o 
   3  12   9       43.56        4.12     72.06 o 
   4  12   9        8.59      -58.42     77.18 o 
  -2  13   9        2.24      -18.76     63.36 o 
  -1  13   9        0.44      -40.66     61.19 o 
   0  13   9       19.97       41.22     62.91 o 
   1  13   9      195.65      307.37     62.62 o 
   2  13   9       53.75      106.53     57.93 o 
   3  13   9       85.14       27.36     76.58 o 
   4  13   9        8.23       64.87     84.77 o 
   5  13   9        0.37      121.81    102.68 o 
  -1  14   9        0.66      -15.60     67.93 o 
   0  14   9        1.11       32.52     68.84 o 
   1  14   9       14.78       95.23     58.55 o 
   2  14   9        8.04        4.48     63.94 o 
   3  14   9        3.47      -19.48     60.29 o 
  -3  -8  10        2.55       -0.89     49.39 o 
  -2  -8  10       33.76       16.43     59.59 o 
  -1  -8  10       20.51      -13.36     54.62 o 
   0  -8  10        1.74        8.02     52.58 o 
   1  -8  10        0.55        4.93     64.91 o 
  -4  -7  10        9.26      -31.97     37.49 o 
  -3  -7  10       19.17        9.46     44.59 o 
  -2  -7  10      118.97       65.65     62.73 o 
  -1  -7  10        5.51       12.96     64.06 o 
   0  -7  10       23.51       -9.35     48.30 o 
   1  -7  10        1.43       -4.63     50.24 o 
   2  -7  10        1.59       24.16     53.30 o 
  -5  -6  10        9.53        3.09     39.96 o 
  -4  -6  10       42.35       -4.50     38.50 o 
  -3  -6  10       94.64       37.62     50.63 o 
  -2  -6  10       20.49      -12.65     50.48 o 
  -1  -6  10        0.21       23.51     43.98 o 
   0  -6  10       62.93       89.68     50.46 o 
   1  -6  10        9.31        6.03     48.68 o 
   2  -6  10        1.16       30.80     52.52 o 
   3  -6  10        7.79       56.12     81.15 o 
  -5  -5  10       14.58       -5.28     37.55 o 
  -4  -5  10       42.46      -18.55     40.18 o 
  -3  -5  10       75.71       40.80     50.99 o 
  -2  -5  10      149.29      125.59     61.20 o 
  -1  -5  10       33.26       54.62     55.92 o 
   0  -5  10       15.68        4.99     44.29 o 
   1  -5  10        9.52       41.91     61.19 o 
   2  -5  10       62.51       39.20     52.39 o 
   3  -5  10        1.00       -5.05     76.33 o 
   4  -5  10        0.80       50.34     81.62 o 
  -6  -4  10        3.88      -10.27     37.04 o 
  -5  -4  10       89.67        0.35     42.43 o 
  -4  -4  10      132.66       40.31     44.26 o 
  -3  -4  10       28.18       52.98     50.95 o 
  -2  -4  10       60.64       69.61     53.22 o 
  -1  -4  10       83.99      109.93     43.74 o 
   0  -4  10        0.71      -16.44     42.44 o 
   1  -4  10      160.28      127.21     50.21 o 
   2  -4  10       64.43       88.12     49.39 o 
   3  -4  10       10.11        5.20     68.33 o 
   4  -4  10       16.82        5.59     74.13 o 
   5  -4  10        1.38       71.54     84.62 o 
  -6  -3  10       54.25       32.34     85.23 o 
  -5  -3  10       45.61       47.66     38.04 o 
  -4  -3  10       34.88       52.59     65.09 o 
  -3  -3  10      103.84       89.38     53.76 o 
  -2  -3  10        0.04        8.83     38.21 o 
  -1  -3  10       43.86        9.91     38.62 o 
   0  -3  10       70.06      112.76     46.00 o 
   1  -3  10       89.67      145.78     48.01 o 
   2  -3  10        1.52      -62.37     62.37 o 
   3  -3  10       55.15       93.83     65.46 o 
   4  -3  10        0.18       18.35     73.50 o 
   5  -3  10        3.37       30.27     77.38 o 
  -6  -2  10       47.89      103.51     82.23 o 
  -5  -2  10       85.39       54.63     43.64 o 
  -4  -2  10       32.49       16.29     39.17 o 
  -3  -2  10        0.64      -20.23     36.29 o 
  -2  -2  10        5.49       30.57     38.12 o 
  -1  -2  10       77.13      127.19     44.01 o 
   0  -2  10       52.01       83.73     44.57 o 
   1  -2  10      364.45      367.27     53.27 o 
   2  -2  10       15.45       -7.72     68.28 o 
   3  -2  10       57.74       28.24     71.28 o 
   4  -2  10       37.87       39.88     72.04 o 
   5  -2  10        2.30       -1.56     74.54 o 
   6  -2  10        5.38        0.95     90.45 o 
  -6  -1  10       45.68       35.00     77.61 o 
  -5  -1  10       40.14       44.35     46.30 o 
  -4  -1  10        9.63        9.60     38.81 o 
  -3  -1  10       29.44        6.21     36.97 o 
  -2  -1  10        1.61        8.05     29.09 o 
  -1  -1  10      632.09      505.44     37.26 o 
   0  -1  10       10.83      -11.13     37.71 o 
   1  -1  10      260.66      228.68     47.67 o 
   2  -1  10       24.38      -36.73     56.52 o 
   3  -1  10       69.23       45.11     69.22 o 
   4  -1  10       86.36      150.56     75.76 o 
   5  -1  10        0.26       89.69     78.33 o 
   6  -1  10        1.09       58.79     82.76 o 
  -6   0  10       20.74        5.60     75.09 o 
  -5   0  10        0.34       43.61     68.86 o 
  -4   0  10        1.85      -22.27     36.75 o 
  -3   0  10      105.61       73.43     37.58 o 
  -2   0  10      293.60      281.67     34.89 o 
  -1   0  10      397.72      438.95     36.54 o 
   0   0  10       67.13       18.74     44.72 o 
   1   0  10      327.56      297.90     47.13 o 
   2   0  10        1.29      -63.15     64.69 o 
   3   0  10      303.04      336.25     83.42 o 
   4   0  10       35.81       15.34     71.17 o 
   5   0  10       18.73       21.71     75.66 o 
   6   0  10       26.04       79.92     88.02 o 
  -6   1  10        9.90       55.74     76.84 o 
  -5   1  10       30.82       53.69     70.18 o 
  -4   1  10        2.72       56.39     61.58 o 
  -3   1  10       88.26      109.80     32.20 o 
  -2   1  10      731.69      798.55     38.69 o 
  -1   1  10      400.94      422.24     35.01 o 
   0   1  10       17.60       40.76     27.04 o 
   1   1  10       42.50       40.02     62.86 o 
   2   1  10      220.84      331.43     74.40 o 
   3   1  10       23.33       72.68     71.80 o 
   4   1  10       52.21      101.65     78.52 o 
   5   1  10       48.75       64.40     76.75 o 
   6   1  10       10.16       47.28     77.43 o 
  -6   2  10        4.10       41.67     77.74 o 
  -5   2  10        0.63      -42.86     62.64 o 
  -4   2  10      206.29      256.04     75.07 o 
  -3   2  10       19.73       23.02     28.28 o 
  -2   2  10      280.92      366.65     34.46 o 
  -1   2  10      141.13      183.55     29.93 o 
   0   2  10       51.22       11.12     26.90 o 
   1   2  10        5.14      -24.33     59.20 o 
   2   2  10      783.92      880.46     82.55 o 
   3   2  10        5.05      -43.19     65.63 o 
   4   2  10      175.42      335.98     76.58 o 
   5   2  10      370.78      506.15     65.98 o 
   6   2  10        2.85        9.74     75.80 o 
   7   2  10       13.83       46.72     79.54 o 
  -6   3  10        1.66       90.64     82.16 o 
  -5   3  10       11.76       -7.03     65.88 o 
  -4   3  10       85.29       88.89     64.10 o 
  -3   3  10      375.69      494.72     79.21 o 
  -2   3  10        6.29       24.96     35.58 o 
  -1   3  10      172.63      225.56     45.58 o 
   0   3  10      158.63      150.12     37.71 o 
   1   3  10       33.17       91.32     59.96 o 
   2   3  10      210.80      229.44     71.58 o 
   3   3  10       57.16       35.29     67.36 o 
   4   3  10      722.56      829.03     90.45 o 
   5   3  10      114.10      197.62     91.91 o 
   6   3  10       10.09      -21.16     59.52 o 
   7   3  10        0.10       26.84     64.61 o 
  -6   4  10       16.80      -20.87     75.91 o 
  -5   4  10       34.89       35.88     68.39 o 
  -4   4  10       20.99       45.43     43.19 o 
  -3   4  10       63.39       27.85     40.31 o 
  -2   4  10      289.33      296.87     45.13 o 
  -1   4  10       34.40       60.76     35.87 o 
   0   4  10       75.30       87.06     33.20 o 
   1   4  10      200.41      229.85     65.69 o 
   2   4  10      367.30      396.51     73.83 o 
   3   4  10       38.71       60.73     69.10 o 
   4   4  10      118.40       55.58     73.73 o 
   5   4  10        6.87       -6.13     54.01 o 
   6   4  10        0.91       21.33     57.84 o 
   7   4  10       15.74      -15.57     93.20 o 
  -6   5  10        6.70      -38.21     74.56 o 
  -5   5  10       55.26       86.21     74.57 o 
  -4   5  10       70.86       90.28     35.92 o 
  -3   5  10        0.43       16.87     42.33 o 
  -2   5  10        0.33      -11.13     36.83 o 
  -1   5  10        5.37        0.44     34.85 o 
   0   5  10      186.90      222.16     41.39 o 
   1   5  10       34.12       15.86     49.01 o 
   2   5  10      694.88      818.09     79.86 o 
   3   5  10        9.47       30.52     66.10 o 
   4   5  10        7.48       76.02     75.00 o 
   5   5  10       36.05       46.15     55.39 o 
   6   5  10        2.78        9.98     68.79 o 
   7   5  10        0.17      -27.44    102.32 o 
  -6   6  10        3.19       41.66     86.66 o 
  -5   6  10       22.28       57.68     76.38 o 
  -4   6  10        9.89       23.92     34.49 o 
  -3   6  10        1.43       19.83     36.10 o 
  -2   6  10        2.63        7.79     32.35 o 
  -1   6  10      606.49      646.53     51.96 o 
   0   6  10        8.73       94.70     59.87 o 
   1   6  10       22.39       43.02     58.22 o 
   2   6  10      369.23      356.97     74.34 o 
   3   6  10        7.92       64.49     68.28 o 
   4   6  10       58.40      141.35     73.07 o 
   5   6  10       21.51       19.49     53.37 o 
   6   6  10       28.63       49.82     61.51 o 
   7   6  10        0.08        4.48     99.87 o 
  -5   7  10        6.63      -34.83     77.93 o 
  -4   7  10        0.15       20.84     47.18 o 
  -3   7  10        9.94        7.66     34.07 o 
  -2   7  10      160.88      136.01     37.85 o 
  -1   7  10      108.16       77.04     34.16 o 
   0   7  10      461.72      424.68     75.10 o 
   1   7  10       61.13       68.79     62.77 o 
   2   7  10       87.76       79.59     64.48 o 
   3   7  10       66.38      158.86     72.10 o 
   4   7  10       44.26       11.96     69.62 o 
   5   7  10        1.69       19.35     53.84 o 
   6   7  10       11.09       -9.94     57.27 o 
   7   7  10        8.42        5.53     98.88 o 
  -5   8  10       14.09       -0.53     85.52 o 
  -4   8  10       43.87       50.85     75.98 o 
  -3   8  10        0.37      -34.45     34.90 o 
  -2   8  10       45.11       44.00     36.47 o 
  -1   8  10      333.58      288.67     41.73 o 
   0   8  10      132.64      139.85     44.52 o 
   1   8  10      256.94      214.76     70.23 o 
   2   8  10       36.67       14.98     65.75 o 
   3   8  10      273.75      294.72     78.33 o 
   4   8  10       18.59       54.70     68.26 o 
   5   8  10       64.68       16.23     79.57 o 
   6   8  10        7.90      -16.50     92.32 o 
   7   8  10        9.06      -28.71    103.75 o 
  -5   9  10        0.23       73.92     61.42 o 
  -4   9  10        8.12       35.45     55.05 o 
  -3   9  10      116.44      144.21     52.36 o 
  -2   9  10        0.67       20.76     35.64 o 
  -1   9  10        1.77       16.91     37.34 o 
   0   9  10       18.93       46.11     48.30 o 
   1   9  10        5.58      -43.64     63.70 o 
   2   9  10        7.26        1.35     64.87 o 
   3   9  10      444.78      496.46     84.06 o 
   4   9  10        0.17      -65.75     73.35 o 
   5   9  10        4.03      -64.33     77.36 o 
   6   9  10        2.74       13.91     92.19 o 
  -4  10  10        0.07      -38.91     53.63 o 
  -3  10  10        1.85       26.20     51.76 o 
  -2  10  10       54.39       33.17     47.18 o 
  -1  10  10       11.81       -0.75     47.23 o 
   0  10  10       25.37        3.63     46.79 o 
   1  10  10        0.14      -44.91     44.91 o 
   2  10  10       98.87       70.18     69.99 o 
   3  10  10       71.69      120.41     71.77 o 
   4  10  10        0.15      -26.02     69.54 o 
   5  10  10        7.89      -70.97     70.97 o 
   6  10  10        7.54      -22.43     91.92 o 
  -3  11  10       17.72      -16.23     53.50 o 
  -2  11  10        3.76       28.41     50.58 o 
  -1  11  10       33.29       90.67     51.44 o 
   0  11  10        0.75        1.92     41.01 o 
   1  11  10       50.48       30.25     49.93 o 
   2  11  10        9.69       78.32     77.60 o 
   3  11  10       15.99       -2.29     68.24 o 
   4  11  10        9.14       18.36     74.93 o 
   6  11  10        0.12       75.29     99.22 o 
  -3  12  10        0.25       14.20     59.41 o 
  -2  12  10        0.00       37.16     65.89 o 
   0  12  10       69.60      126.92     56.88 o 
   1  12  10       31.12       65.83     67.94 o 
   2  12  10        3.35       20.23     52.81 o 
   3  12  10       80.24       83.84     75.39 o 
   4  12  10       14.99       61.59     79.03 o 
  -2  13  10        0.89      -15.76     68.00 o 
  -1  13  10        1.87      -29.13     63.63 o 
   0  13  10       45.64      124.80     58.74 o 
   1  13  10        4.97       84.67     58.21 o 
   2  13  10       19.19       35.76    101.14 o 
   3  13  10        7.16      -53.90     78.39 o 
   4  13  10        4.84      -31.00     84.54 o 
   0  14  10       22.32      130.78     80.17 o 
   1  14  10        1.38       27.89     56.80 o 
   2  14  10       13.33       35.72     71.56 o 
   3  14  10        0.39        5.00     90.49 o 
  -3  -7  11       21.97       -4.18     39.52 o 
  -2  -7  11        3.03       13.25     33.49 o 
  -1  -7  11        8.63      -21.51     57.35 o 
   0  -7  11        0.05      -24.66     49.85 o 
   1  -7  11       11.60       42.81     57.98 o 
  -4  -6  11       38.03      -21.27     34.88 o 
  -3  -6  11       22.07      -12.55     41.81 o 
  -2  -6  11        2.94      -14.91     46.08 o 
  -1  -6  11        1.63      -57.45     57.45 o 
   0  -6  11        1.42       -9.79     48.98 o 
   1  -6  11        7.85       19.36     52.43 o 
   2  -6  11        5.43       36.19     54.61 o 
  -5  -5  11       22.93       10.48     35.93 o 
  -4  -5  11       50.87        3.69     37.58 o 
  -3  -5  11       55.21        8.78     35.22 o 
  -2  -5  11        0.03      -10.29     49.88 o 
  -1  -5  11        8.51      -18.30     40.20 o 
   0  -5  11        1.86       23.15     46.51 o 
   1  -5  11       69.35       74.08     50.38 o 
   2  -5  11       19.80       20.12     54.35 o 
   3  -5  11       28.81       57.34     79.81 o 
  -5  -4  11       59.83        5.18     31.88 o 
  -4  -4  11       28.58        7.72     23.61 o 
  -3  -4  11        0.19       -2.18     46.57 o 
  -2  -4  11        2.18      -21.45     50.45 o 
  -1  -4  11        1.68       19.87     43.80 o 
   0  -4  11       56.91       70.33     48.70 o 
   1  -4  11        2.32        5.77     46.51 o 
   2  -4  11       35.59       37.05     50.14 o 
   3  -4  11        1.55       48.15     80.13 o 
   4  -4  11        2.94       43.03     82.02 o 
  -6  -3  11       21.99      -10.54     34.35 o 
  -5  -3  11       24.20      -10.38     43.23 o 
  -4  -3  11        8.86      -12.46     40.69 o 
  -3  -3  11        5.60        0.62     47.44 o 
  -2  -3  11      122.45       44.08     38.39 o 
  -1  -3  11        2.23       -2.59     41.71 o 
   0  -3  11      244.34      151.83     48.61 o 
   1  -3  11       64.63       46.62     45.66 o 
   2  -3  11       14.52       70.92     72.54 o 
   3  -3  11       23.77        9.63     75.59 o 
   4  -3  11       17.41       83.64     79.25 o 
   5  -3  11        0.10      107.95     83.52 o 
  -6  -2  11       20.10       66.89     84.99 o 
  -5  -2  11       16.76       42.98     41.86 o 
  -4  -2  11        8.10       -2.63     39.36 o 
  -3  -2  11       15.74      -11.95     49.76 o 
  -2  -2  11      178.28      169.20     62.89 o 
  -1  -2  11       71.01       63.45     44.14 o 
   0  -2  11      105.61      126.28     53.92 o 
   1  -2  11       15.50      -19.32     44.84 o 
   2  -2  11       42.28       17.78     70.86 o 
   3  -2  11       12.94       69.10     76.85 o 
   4  -2  11        9.54       63.25     78.80 o 
   5  -2  11        1.62       65.75     81.74 o 
  -6  -1  11       17.77      105.02     87.78 o 
  -5  -1  11        0.41      -13.57     70.25 o 
  -4  -1  11       16.65      -18.83     40.45 o 
  -3  -1  11      110.15      127.53     41.95 o 
  -2  -1  11       27.20       47.10     33.65 o 
  -1  -1  11       25.73       70.43     41.34 o 
   0  -1  11      250.33      273.71     48.90 o 
   1  -1  11        3.09        8.51     45.32 o 
   2  -1  11      147.25      151.55     76.69 o 
   3  -1  11       29.07       14.61     72.95 o 
   4  -1  11       16.19       14.49     65.55 o 
   5  -1  11       21.04        6.48     80.43 o 
  -6   0  11        0.15       95.80     83.94 o 
  -5   0  11       51.28      -29.64     69.20 o 
  -4   0  11       19.03       25.84     41.34 o 
  -3   0  11       20.11        6.73     61.16 o 
  -2   0  11        6.01        6.09     31.29 o 
  -1   0  11      517.45      618.51     39.57 o 
   0   0  11        1.20      -22.03     41.64 o 
   1   0  11       99.91      121.10     45.96 o 
   2   0  11       30.32       21.15     73.63 o 
   3   0  11       93.71      171.64     79.95 o 
   4   0  11        6.17       30.19     75.57 o 
   5   0  11        6.79      -15.59     77.07 o 
   6   0  11        2.41       51.20     84.21 o 
  -6   1  11        2.42        5.31     78.33 o 
  -5   1  11        0.54       12.33     70.17 o 
  -4   1  11       68.45      125.95     66.32 o 
  -3   1  11      560.21      665.36    127.53 o 
  -2   1  11       39.80       40.40     32.11 o 
  -1   1  11       26.26       28.54     29.97 o 
   0   1  11      115.90       92.14     40.36 o 
   1   1  11       88.27      145.60     71.50 o 
   2   1  11      181.49      264.95     79.66 o 
   3   1  11       10.28      -58.75     75.31 o 
   4   1  11      128.23      172.29     80.33 o 
   5   1  11        2.04       29.84     80.19 o 
   6   1  11        0.04       72.03     84.32 o 
  -6   2  11       16.10      -27.96     75.21 o 
  -5   2  11       77.92      133.53     76.69 o 
  -4   2  11       24.52       41.57     67.19 o 
  -3   2  11        1.90       24.96     42.98 o 
  -2   2  11     1210.28     1095.11     43.83 o 
  -1   2  11       13.46        4.44     28.43 o 
   0   2  11       37.44       36.41     63.69 o 
   1   2  11      354.61      422.69     79.23 o 
   2   2  11       31.37       -6.94     59.00 o 
   3   2  11        5.16       14.31     71.79 o 
   4   2  11       81.91      144.38     57.07 o 
   5   2  11        0.42      -29.78     75.61 o 
   6   2  11        1.59       50.24     89.59 o 
  -6   3  11       17.23       36.26     78.29 o 
  -5   3  11        1.88        2.45     67.44 o 
  -4   3  11      221.29      253.11     75.62 o 
  -3   3  11       24.03       11.50     42.74 o 
  -2   3  11      144.84      148.58     32.30 o 
  -1   3  11        2.00      -27.06     27.06 o 
   0   3  11        3.63       42.83     36.99 o 
   1   3  11      430.62      575.93     84.36 o 
   2   3  11       71.21       78.39     69.17 o 
   3   3  11       44.16       46.73     72.32 o 
   4   3  11       48.63       48.29     73.47 o 
   5   3  11        0.29       68.84     63.80 o 
   6   3  11        0.56       31.05     88.46 o 
  -6   4  11        4.67      -38.82     77.45 o 
  -5   4  11       31.02       20.48     69.42 o 
  -4   4  11        6.64       54.19     64.88 o 
  -3   4  11       18.47       72.64     45.02 o 
  -2   4  11       30.87       50.73     42.27 o 
  -1   4  11      564.74      596.85     68.22 o 
   0   4  11      157.68      103.61     66.14 o 
   1   4  11      306.29      264.39     71.84 o 
   2   4  11        3.13       15.94     59.24 o 
   3   4  11        0.98      -27.13     72.63 o 
   4   4  11       78.90      168.80     79.38 o 
   5   4  11       44.65      151.65     60.35 o 
   6   4  11       10.50       20.61     65.01 o 
   7   4  11        1.14       -3.98     64.08 o 
  -6   5  11       10.14       89.06     81.70 o 
  -5   5  11        2.91       11.23     71.13 o 
  -4   5  11        9.13      -11.74     45.38 o 
  -3   5  11        0.23      -36.08     42.94 o 
  -2   5  11      137.83      150.20     44.88 o 
  -1   5  11       61.45       47.18     41.68 o 
   0   5  11      268.82      381.13     74.28 o 
   1   5  11      189.11      179.14     69.71 o 
   2   5  11       11.62       20.46     68.51 o 
   3   5  11        1.01       42.06     74.34 o 
   4   5  11       69.26       69.24     72.99 o 
   5   5  11      113.92      167.62     63.55 o 
   6   5  11        0.12       26.49     63.48 o 
   7   5  11        9.94       25.92     96.16 o 
  -5   6  11       25.42       30.09     74.07 o 
  -4   6  11       41.27       25.47     37.38 o 
  -3   6  11        2.07       18.23     45.34 o 
  -2   6  11        2.07       22.84     42.25 o 
  -1   6  11      192.67      190.21     49.67 o 
   0   6  11       34.86       83.41     66.19 o 
   1   6  11       60.22      100.68     65.62 o 
   2   6  11       17.11       99.60     73.01 o 
   3   6  11        2.45       87.72     64.88 o 
   4   6  11       42.41      -10.95     68.65 o 
   5   6  11       43.22      128.17     93.77 o 
   6   6  11       11.72       12.09     66.65 o 
   7   6  11        8.15       66.34    111.58 o 
  -5   7  11        5.46       37.47     75.37 o 
  -4   7  11       19.33       28.48     40.79 o 
  -3   7  11      152.31      268.96     43.01 o 
  -2   7  11       71.68      108.64     38.20 o 
  -1   7  11       11.85        3.00     41.93 o 
   0   7  11        5.16       65.65     64.33 o 
   1   7  11      138.36      234.76     71.28 o 
   2   7  11      365.71      321.99     79.41 o 
   3   7  11        0.02        2.46     68.51 o 
   4   7  11      102.65      131.01     75.72 o 
   5   7  11       15.57      -43.82     81.76 o 
   6   7  11        0.01       35.63     78.23 o 
  -5   8  11        1.84       12.72     82.15 o 
  -4   8  11       38.49      104.24     47.31 o 
  -3   8  11       11.69       19.96     41.51 o 
  -2   8  11      226.53      257.93     44.07 o 
  -1   8  11      114.82      138.89     38.85 o 
   0   8  11       80.46      130.82     72.39 o 
   1   8  11       15.03       10.25     66.24 o 
   2   8  11       26.36       17.06     72.00 o 
   3   8  11       44.21       64.20     75.19 o 
   4   8  11      419.87      384.72     86.77 o 
   5   8  11        0.63      -42.56     82.28 o 
   6   8  11        7.64       15.60     64.73 o 
  -4   9  11        2.48       85.87     45.75 o 
  -3   9  11       28.88       72.62     42.86 o 
  -2   9  11        2.54       55.98     40.16 o 
  -1   9  11       16.43       44.44     36.94 o 
   0   9  11      135.04       43.62     70.06 o 
   1   9  11       74.48       13.81     65.58 o 
   2   9  11      515.60      604.19     88.34 o 
   3   9  11       49.55       39.23     78.68 o 
   4   9  11       77.67       -4.40     72.94 o 
   5   9  11        1.28      -49.28     83.30 o 
   6   9  11        0.28       42.13     95.12 o 
  -4  10  11        1.46       -9.90     56.48 o 
  -3  10  11       10.21       27.67     66.23 o 
  -2  10  11        0.11       25.91     39.70 o 
  -1  10  11        8.44       38.63     50.23 o 
   0  10  11        0.11       20.89     49.40 o 
   1  10  11      224.98      205.27     75.82 o 
   2  10  11        4.18       32.30     74.15 o 
   3  10  11        4.70       13.37     73.00 o 
   4  10  11       24.88       66.75     84.03 o 
   5  10  11        7.89      -34.96     83.00 o 
   6  10  11        4.27       45.11     95.31 o 
  -3  11  11       22.42       91.65     60.61 o 
  -2  11  11        0.64       40.05     45.24 o 
  -1  11  11       25.53       32.39     53.86 o 
   0  11  11       49.57       48.85     54.02 o 
   1  11  11        2.18       65.12     64.62 o 
   2  11  11      189.35      102.48     76.11 o 
   3  11  11       15.15       38.16     75.36 o 
   4  11  11        0.22      -59.32     82.25 o 
   5  11  11       15.06       31.50     82.06 o 
  -2  12  11        3.45       52.34     75.61 o 
  -1  12  11        3.55      105.23     58.11 o 
   0  12  11        0.69       18.29     53.87 o 
   1  12  11       53.33       34.15     54.25 o 
   2  12  11       39.65       36.02     77.14 o 
   3  12  11       57.97       55.44     88.01 o 
   4  12  11       26.51       -2.75     80.51 o 
  -1  13  11       14.98       76.45     60.41 o 
   0  13  11        4.57      -46.57     56.00 o 
   1  13  11       16.01       47.21     58.18 o 
   2  13  11        5.50       57.49     83.77 o 
   3  13  11        8.56       50.20     84.88 o 
   4  13  11        0.06      -16.73     84.24 o 
   1  14  11       18.22       26.82     62.62 o 
   2  14  11        0.91       10.24     58.59 o 
  -3  -6  12        1.32      -10.50     24.91 o 
  -2  -6  12        1.04      -37.19     38.48 o 
  -1  -6  12       16.98       -2.28     52.41 o 
   0  -6  12       20.76       22.08     45.67 o 
   1  -6  12        4.24      -13.07     54.30 o 
  -4  -5  12        6.76        3.62     41.28 o 
  -3  -5  12        0.28      -11.66     42.32 o 
  -2  -5  12       20.75       -6.72     45.61 o 
  -1  -5  12        3.12      -41.02     48.29 o 
   0  -5  12       48.59        6.99     46.68 o 
   1  -5  12       17.26       29.99     50.01 o 
   2  -5  12        5.58       13.01     81.59 o 
  -4  -4  12        0.32        1.11     36.98 o 
  -3  -4  12        5.16        6.31     39.58 o 
  -2  -4  12       18.17      -18.07     45.71 o 
  -1  -4  12       92.19      123.27     68.60 o 
   0  -4  12        0.68       -3.27     38.96 o 
   1  -4  12        9.51       15.91     48.63 o 
   2  -4  12      117.92       68.12     84.53 o 
   3  -4  12        6.75       61.47     82.69 o 
  -5  -3  12        2.68       -9.39     46.12 o 
  -4  -3  12        1.63       -8.46     44.59 o 
  -3  -3  12       14.61       19.86     46.38 o 
  -2  -3  12       62.29       -7.05     43.09 o 
  -1  -3  12        5.52       11.01     49.13 o 
   0  -3  12       28.96       37.30     44.52 o 
   1  -3  12        2.83       17.79     48.17 o 
   2  -3  12        0.12      -26.05     75.33 o 
   3  -3  12       22.61      108.42     85.28 o 
   4  -3  12        7.85      -28.79     75.06 o 
  -5  -2  12        1.27        4.31     50.84 o 
  -4  -2  12       48.01        4.28     44.44 o 
  -3  -2  12       79.10       48.12     51.16 o 
  -2  -2  12       30.25      -31.22     46.96 o 
  -1  -2  12        4.80      -20.92     41.00 o 
   0  -2  12       55.18       55.42     44.96 o 
   1  -2  12       11.65      -17.82     44.50 o 
   2  -2  12        0.22      -70.88     70.88 o 
   3  -2  12       36.29      109.87     81.75 o 
   4  -2  12        6.35       47.26     81.48 o 
  -5  -1  12       19.58        2.22     71.48 o 
  -4  -1  12       44.46       48.84     44.80 o 
  -3  -1  12      176.98      196.97     79.59 o 
  -2  -1  12       25.83       21.95     40.92 o 
  -1  -1  12       25.71       24.82     41.10 o 
   0  -1  12        3.15      -19.44     42.54 o 
   1  -1  12        3.43      -16.21     43.97 o 
   2  -1  12        1.88       -5.07     71.08 o 
   3  -1  12       58.95      111.15     81.82 o 
   4  -1  12        1.30       32.78     80.04 o 
   5  -1  12        2.58       98.37     85.17 o 
  -6   0  12        6.10      -19.60     82.08 o 
  -5   0  12       28.33       58.28     75.19 o 
  -4   0  12       41.56       63.60     69.30 o 
  -3   0  12        7.65      -16.69     38.71 o 
  -2   0  12       35.94       55.62     33.20 o 
  -1   0  12      199.61      175.39     36.73 o 
   0   0  12       71.63       64.12     46.25 o 
   1   0  12       68.75      121.37     77.38 o 
   2   0  12       29.49       26.51     75.77 o 
   3   0  12        3.52        2.21     78.77 o 
   4   0  12        0.15      -17.44     79.34 o 
   5   0  12        4.80      -18.86     81.42 o 
  -6   1  12       13.04       39.90     82.72 o 
  -5   1  12       32.88      105.63     77.39 o 
  -4   1  12       67.21       60.08     68.66 o 
  -3   1  12       21.17       52.65     40.98 o 
  -2   1  12      140.24      162.20     36.79 o 
  -1   1  12       24.05       32.83     33.44 o 
   0   1  12      100.63      115.23     46.83 o 
   1   1  12      210.26      133.95     76.57 o 
   2   1  12       11.49      -69.94     72.29 o 
   3   1  12      181.19      255.14     82.42 o 
   4   1  12        0.24      -11.18     76.44 o 
   5   1  12        8.02       55.77     82.76 o 
   6   1  12        0.80       74.27     89.65 o 
  -6   2  12       10.18       89.95     87.69 o 
  -5   2  12       50.13       84.97     78.31 o 
  -4   2  12        0.82      127.98     73.86 o 
  -3   2  12        4.93       38.60     62.98 o 
  -2   2  12       14.60       22.07     32.88 o 
  -1   2  12      182.59      226.86     38.67 o 
   0   2  12      178.48      171.13     76.77 o 
   1   2  12       43.20       74.15     74.23 o 
   2   2  12       73.08       34.93     75.46 o 
   3   2  12      101.68       84.21     77.22 o 
   4   2  12       48.55       49.21     78.20 o 
   5   2  12        0.05       50.78     85.46 o 
   6   2  12        0.16      105.32     94.80 o 
  -6   3  12       26.84       -7.59     78.84 o 
  -5   3  12        0.91       14.10     69.59 o 
  -4   3  12       38.26       26.36     70.76 o 
  -3   3  12        7.25      -11.37     45.92 o 
  -2   3  12       27.93       75.59     46.99 o 
  -1   3  12       56.39       60.48     32.83 o 
   0   3  12      219.45      111.00     72.73 o 
   1   3  12       35.16       15.32     72.06 o 
   2   3  12        0.63       -8.63     73.63 o 
   3   3  12        5.13       37.17     74.23 o 
   4   3  12        0.84      -23.02     75.68 o 
   5   3  12        4.03        4.49     84.75 o 
   6   3  12        8.46       -3.55     82.69 o 
  -5   4  12       16.04       88.20     79.53 o 
  -4   4  12        4.60       25.50     70.28 o 
  -3   4  12        9.38       25.54     47.29 o 
  -2   4  12       13.90       23.49     45.61 o 
  -1   4  12       65.24       95.50     45.33 o 
   0   4  12      115.30      229.23     77.57 o 
   1   4  12       35.54       63.13     63.95 o 
   2   4  12        5.80      -44.91     61.28 o 
   3   4  12        0.23      -48.14     70.97 o 
   4   4  12       46.30       33.75     77.96 o 
   5   4  12        0.83       45.22     62.27 o 
   6   4  12        0.17       64.30     66.09 o 
  -5   5  12        5.29       53.90     79.14 o 
  -4   5  12        1.05       31.02     70.82 o 
  -3   5  12       20.28       17.95     45.84 o 
  -2   5  12      246.88      333.33     53.59 o 
  -1   5  12       47.71       75.13     45.30 o 
   0   5  12       28.50       37.17     67.85 o 
   1   5  12       17.52       18.48     70.67 o 
   2   5  12        3.01       -7.92     72.35 o 
   3   5  12       25.26       38.54     77.01 o 
   4   5  12        6.23       21.87     76.58 o 
   5   5  12       28.49       33.19     61.20 o 
   6   5  12        4.24      -30.78     61.27 o 
  -5   6  12        7.97       22.61     75.54 o 
  -4   6  12        7.14        1.79     52.58 o 
  -3   6  12       19.32        0.30     45.62 o 
  -2   6  12      243.76      227.51     52.84 o 
  -1   6  12       13.17       17.06     42.73 o 
   0   6  12      153.82      259.43     78.48 o 
   1   6  12      117.37      152.90     75.94 o 
   2   6  12        0.11      -28.62     71.52 o 
   3   6  12       60.22       42.50     74.79 o 
   4   6  12       58.95       17.01     74.24 o 
   5   6  12       42.98      126.29     86.87 o 
   6   6  12        0.33      -22.68     66.61 o 
  -5   7  12       10.11       54.20     82.64 o 
  -4   7  12       33.45       92.87     57.79 o 
  -3   7  12        3.61       20.28     47.13 o 
  -2   7  12       16.66       71.73     47.33 o 
  -1   7  12       84.18       74.51     47.89 o 
   0   7  12       13.17       16.92     67.03 o 
   1   7  12       24.20       47.73     72.74 o 
   2   7  12        7.26       33.64     62.78 o 
   3   7  12       23.23       36.23     76.55 o 
   4   7  12       56.84      -11.39     77.63 o 
   5   7  12       21.46      -31.97     80.50 o 
   6   7  12        2.87       59.49     65.43 o 
  -4   8  12        4.10       16.33     42.60 o 
  -3   8  12       76.95      106.71     50.34 o 
  -2   8  12        3.03       32.38     47.91 o 
  -1   8  12      268.70      369.18     56.90 o 
   0   8  12       31.53       25.42     70.14 o 
   1   8  12      161.07      277.65     80.55 o 
   2   8  12        6.88       10.09     70.15 o 
   3   8  12        6.72       -2.86     75.11 o 
   4   8  12      235.96      252.38     88.86 o 
   5   8  12       37.22       40.64     82.17 o 
   6   8  12        3.34        7.14     67.68 o 
  -4   9  12        1.98       52.90     48.11 o 
  -3   9  12        4.02        3.30     42.65 o 
  -2   9  12       11.25       46.31     41.79 o 
  -1   9  12       45.90       44.31     47.37 o 
   0   9  12      155.22      179.30     79.46 o 
   1   9  12       44.84       41.76     72.75 o 
   2   9  12        0.75      -17.92     72.55 o 
   3   9  12       88.45      120.69     87.29 o 
   4   9  12        1.23      -72.23     76.03 o 
   5   9  12        5.12      -72.99     82.19 o 
   6   9  12        0.93      126.75    108.96 o 
  -3  10  12        1.11       55.48     46.85 o 
  -2  10  12        2.78        3.40     43.51 o 
  -1  10  12       14.14      -46.00     50.88 o 
   0  10  12       37.97       65.46     72.40 o 
   1  10  12       72.54      112.61     77.77 o 
   2  10  12        6.15       38.88     75.97 o 
   3  10  12       27.48      -75.73     75.73 o 
   4  10  12       16.25      -43.67     79.83 o 
   5  10  12        3.35      -51.48     80.50 o 
  -3  11  12        0.60       54.59     66.71 o 
  -2  11  12        8.06       17.42     45.65 o 
  -1  11  12       18.73       38.57     57.54 o 
   0  11  12        0.40       23.90     50.03 o 
   1  11  12        9.68       57.39     77.30 o 
   2  11  12        5.13      -18.17     78.56 o 
   3  11  12       14.98      -12.38     80.28 o 
   4  11  12       16.49       56.39     85.52 o 
   5  11  12       14.18       26.08     86.91 o 
  -2  12  12        6.76       25.63     61.01 o 
  -1  12  12        0.34      -22.41     58.08 o 
   0  12  12        2.32      -49.48     49.48 o 
   1  12  12       92.30       94.61     84.38 o 
   2  12  12        5.08      -73.11     79.89 o 
   3  12  12        5.63      -15.26     80.53 o 
   4  12  12       11.65       22.95     85.26 o 
  -1  13  12        0.06      -20.59     60.82 o 
   0  13  12       15.52       46.58     62.58 o 
   1  13  12        0.45       21.27     56.82 o 
   2  13  12       11.67       38.72     87.17 o 
   3  13  12        0.18       18.34     87.51 o 
  -2  -5  13        6.95       -6.76     37.91 o 
  -1  -5  13       20.17       -4.21     46.27 o 
   0  -5  13        8.49       74.95    111.77 o 
   1  -5  13        1.44       25.27     48.78 o 
  -3  -4  13       26.21       -7.49     40.92 o 
  -2  -4  13       38.75        5.54     44.98 o 
  -1  -4  13        4.52        9.80     38.58 o 
   0  -4  13        0.74      -27.97     41.79 o 
   1  -4  13       39.74       33.91     47.10 o 
   2  -4  13       20.22      153.32     89.63 o 
  -4  -3  13        9.05       -9.07     27.50 o 
  -3  -3  13       43.24        6.12     36.69 o 
  -2  -3  13       44.70       -5.31     35.33 o 
  -1  -3  13       17.72       21.38     45.58 o 
   0  -3  13        1.70       -0.21     40.53 o 
   1  -3  13        3.65       27.49     38.61 o 
   2  -3  13        3.98       54.93     84.06 o 
   3  -3  13        2.60       14.66     83.77 o 
  -4  -2  13       39.70      -12.14     40.55 o 
  -3  -2  13       12.13        9.42     29.96 o 
  -2  -2  13        7.27      -32.57     44.55 o 
  -1  -2  13        1.86       -7.61     37.66 o 
   0  -2  13        5.95       16.98     56.61 o 
   1  -2  13        0.62        3.50     41.73 o 
   2  -2  13       48.28       65.40     85.99 o 
   3  -2  13        1.77       13.87     83.71 o 
   4  -2  13        2.70       83.03     85.26 o 
  -5  -1  13       16.69       31.74     76.92 o 
  -4  -1  13       24.16      -24.08     53.61 o 
  -3  -1  13       27.45        8.23     46.24 o 
  -2  -1  13        0.94        8.79     50.49 o 
  -1  -1  13       33.10       12.27     39.31 o 
   0  -1  13       15.90        2.07     42.64 o 
   1  -1  13       18.30       14.00     39.30 o 
   2  -1  13       15.82       44.79     81.99 o 
   3  -1  13       18.67        5.76     82.50 o 
   4  -1  13        0.68       44.84     80.71 o 
  -5   0  13       43.83      107.84     81.60 o 
  -4   0  13       39.18      109.37     72.49 o 
  -3   0  13       13.41       19.06     41.71 o 
  -2   0  13       12.43      -21.32     40.06 o 
  -1   0  13        1.16      -36.25     41.38 o 
   0   0  13       24.11        0.90     37.56 o 
   1   0  13        4.10       70.07     79.58 o 
   2   0  13      104.31      132.76     86.91 o 
   3   0  13        5.50      -38.00     81.19 o 
   4   0  13        1.13       12.27     85.70 o 
   5   0  13       13.26       35.90     88.13 o 
  -5   1  13        7.94      -11.29     74.16 o 
  -4   1  13        2.00        2.42     68.26 o 
  -3   1  13        1.71       10.24     63.97 o 
  -2   1  13        0.19      -21.15     32.37 o 
  -1   1  13        9.66       -2.90     32.75 o 
   0   1  13      125.81       89.36     45.30 o 
   1   1  13       53.77      104.50     76.91 o 
   2   1  13       45.09       -8.05     79.20 o 
   3   1  13        2.64       30.12     83.95 o 
   4   1  13        2.26       57.34     85.21 o 
   5   1  13        1.69      -57.67     83.51 o 
  -5   2  13       12.09      -36.73     72.26 o 
  -4   2  13        0.49       -3.05     67.15 o 
  -3   2  13       39.97       76.10     68.44 o 
  -2   2  13       63.99       75.62     35.11 o 
  -1   2  13        8.54       -0.37     31.53 o 
   0   2  13       87.38      189.98     77.32 o 
   1   2  13      134.28      165.53     81.88 o 
   2   2  13        8.23        2.59     75.93 o 
   3   2  13      139.28      190.39     86.16 o 
   4   2  13        0.41        1.39     84.14 o 
   5   2  13        3.14      -46.96     83.54 o 
  -5   3  13        0.01       53.68     81.29 o 
  -4   3  13        3.09       33.48     70.20 o 
  -3   3  13       55.59      100.05     70.07 o 
  -2   3  13        3.91        6.75     43.89 o 
  -1   3  13      667.65      696.61     58.11 o 
   0   3  13        0.52        0.16     71.82 o 
   1   3  13       11.04       68.25     74.38 o 
   2   3  13       14.50      -24.81     74.04 o 
   3   3  13       11.99      -38.27     72.90 o 
   4   3  13        1.58       24.95     84.11 o 
   5   3  13        4.94        3.38     87.40 o 
  -5   4  13        3.72       37.78     77.72 o 
  -4   4  13        0.35       15.74     70.92 o 
  -3   4  13        3.28       32.65     50.40 o 
  -2   4  13      111.86      129.17     50.05 o 
  -1   4  13       40.06       -8.03     44.00 o 
   0   4  13       18.61        3.44     72.43 o 
   1   4  13       11.93      -41.05     73.29 o 
   2   4  13        3.94      -61.71     61.71 o 
   3   4  13        1.87       59.45     79.81 o 
   4   4  13        0.26       20.43     77.92 o 
   5   4  13        6.77       -4.72     63.57 o 
   6   4  13        3.41       43.52     91.98 o 
  -5   5  13        6.61       26.43     80.29 o 
  -4   5  13       36.51      138.51     76.18 o 
  -3   5  13        9.41       -6.42     46.57 o 
  -2   5  13       22.68       15.13     46.29 o 
  -1   5  13       79.83      101.44     49.23 o 
   0   5  13        4.50      -16.54     72.53 o 
   1   5  13       47.60       38.14     73.19 o 
   2   5  13        6.80       -1.61     76.26 o 
   3   5  13      170.63      219.25     86.50 o 
   4   5  13        0.35      -67.05     78.75 o 
   5   5  13        6.66       96.62     65.32 o 
   6   5  13        0.62        2.99     68.87 o 
  -5   6  13        0.12       27.52     78.31 o 
  -4   6  13        5.67       19.60     72.70 o 
  -3   6  13       24.36        8.34     49.00 o 
  -2   6  13      258.47      296.95     55.05 o 
  -1   6  13      157.91      114.34     49.36 o 
   0   6  13       14.71       21.29     71.22 o 
   1   6  13       38.86      -71.09     71.09 o 
   2   6  13        7.95      -17.83     76.25 o 
   3   6  13       41.65      -28.28     76.26 o 
   4   6  13        1.99      -43.49     76.58 o 
   5   6  13       60.53      -23.60     82.92 o 
   6   6  13        7.13       23.94    106.12 o 
  -4   7  13       15.42        3.85     74.38 o 
  -3   7  13        0.20       52.26     52.41 o 
  -2   7  13        0.18       -6.43     48.70 o 
  -1   7  13      100.49      133.21     51.97 o 
   0   7  13      103.39      121.24     78.55 o 
   1   7  13       11.31       10.76     74.81 o 
   2   7  13        2.20      -16.07     72.87 o 
   3   7  13       32.74       11.86     77.84 o 
   4   7  13        0.40       47.92     83.04 o 
   5   7  13        7.07      -66.50     90.09 o 
   6   7  13        6.30       36.28     76.13 o 
  -4   8  13        0.08       41.74     69.76 o 
  -3   8  13       15.03        8.57     52.39 o 
  -2   8  13       12.43       38.08     50.91 o 
  -1   8  13       21.47       44.25     48.88 o 
   0   8  13        1.19       30.60     72.99 o 
   1   8  13        0.44       19.58     75.71 o 
   2   8  13       28.66      -46.57     73.92 o 
   3   8  13        0.34       -2.07     74.50 o 
   4   8  13       11.46      -29.70     82.20 o 
   5   8  13        3.88      -69.64     83.21 o 
  -3   9  13        2.62      -18.68     43.56 o 
  -2   9  13        5.03       28.05     51.79 o 
  -1   9  13        6.44      -48.47     68.82 o 
   0   9  13      205.09      219.24     82.82 o 
   1   9  13        8.34       24.59     75.78 o 
   2   9  13        0.14       44.49     78.46 o 
   3   9  13        5.04       15.76     79.13 o 
   4   9  13       16.78      -81.43     82.34 o 
   5   9  13       36.68        5.79     88.72 o 
  -3  10  13        0.47        1.86     48.10 o 
  -2  10  13        3.62        4.07     45.28 o 
  -1  10  13       39.95       39.58     82.98 o 
   0  10  13        2.01        8.63     77.98 o 
   1  10  13        4.52      -53.81     76.70 o 
   2  10  13       16.58      -61.22     76.06 o 
   3  10  13       39.91        1.18     83.58 o 
   4  10  13       82.11      -42.28     84.78 o 
   5  10  13        1.49      -55.01     95.21 o 
  -2  11  13        1.92       -8.50     47.73 o 
  -1  11  13        0.07       16.59     57.64 o 
   0  11  13        3.50        2.72     80.58 o 
   1  11  13        0.12      -76.46     76.46 o 
   2  11  13        3.84      -41.68     79.59 o 
   3  11  13        3.33      -61.38     82.16 o 
   4  11  13       46.17      -66.56     84.27 o 
  -1  12  13        0.03       -6.31     61.12 o 
   0  12  13        0.07        7.48     82.69 o 
   1  12  13        3.90      -47.23     82.82 o 
   2  12  13        2.38       -4.26     85.26 o 
   3  12  13       21.17      -50.37     93.25 o 
   4  12  13       33.37       94.04    103.46 o 
   0  13  13       10.68       26.72     62.37 o 
   1  13  13       19.97       21.25     89.10 o 
   2  13  13        5.87       93.14     92.87 o 
  -2  -4  14        2.12       -0.42     37.39 o 
  -1  -4  14        0.01       -6.49     32.83 o 
   0  -4  14        4.13       58.39     40.60 o 
   1  -4  14        8.31        6.59     44.85 o 
  -3  -3  14       15.92       -3.95     42.71 o 
  -2  -3  14        1.72      -20.05     41.05 o 
  -1  -3  14        1.37        4.87     33.95 o 
   0  -3  14        0.09        8.46     36.56 o 
   1  -3  14       11.27       14.89     40.64 o 
   2  -3  14        0.45       86.14     89.95 o 
  -4  -2  14       14.38      -41.59     41.59 o 
  -3  -2  14        3.93        3.98     46.22 o 
  -2  -2  14        2.66       -7.77     28.56 o 
  -1  -2  14        0.44        3.23     37.55 o 
   0  -2  14        3.79       31.55     36.95 o 
   1  -2  14        7.30       -8.90     40.79 o 
   2  -2  14        3.37      104.01     87.51 o 
   3  -2  14        0.78       40.89     89.20 o 
  -3  -1  14        1.68      -31.22     48.86 o 
  -2  -1  14        1.34      -23.01     48.75 o 
  -1  -1  14       33.08       10.23     33.34 o 
   0  -1  14       16.81       17.84     39.36 o 
   1  -1  14        5.07      -30.34     88.37 o 
   2  -1  14        1.91       17.15     88.28 o 
   3  -1  14        3.21      -18.88     81.04 o 
  -3   0  14        1.32      -31.61     56.46 o 
  -2   0  14       66.45       19.10     54.89 o 
  -1   0  14        5.56       12.88     43.62 o 
   0   0  14       12.31        7.81     47.00 o 
   1   0  14       47.95       87.36     93.28 o 
   2   0  14       12.49      -35.86     84.48 o 
   3   0  14       14.98      130.24     93.15 o 
   4   0  14        1.05      -32.48     87.64 o 
  -4   1  14        5.61       48.91     74.30 o 
  -3   1  14       39.04      -23.92     65.83 o 
  -2   1  14       20.95        3.74     37.33 o 
  -1   1  14       71.80       48.15     45.10 o 
   0   1  14        0.28      -11.35     38.91 o 
   1   1  14        3.81       13.33     86.06 o 
   2   1  14       35.59       43.80     83.72 o 
   3   1  14        6.58      -11.39     87.54 o 
   4   1  14        6.54       -8.31     89.00 o 
  -5   2  14        0.94       77.07     83.65 o 
  -4   2  14       15.29        0.82     72.31 o 
  -3   2  14        0.43       27.69     68.86 o 
  -2   2  14       56.49       37.83     52.81 o 
  -1   2  14        1.61        8.03     34.93 o 
   0   2  14       22.32      -15.34     84.58 o 
   1   2  14       14.05        4.32     76.75 o 
   2   2  14      125.76      185.02     89.19 o 
   3   2  14        3.30      -11.75     87.57 o 
   4   2  14       20.64       78.16     87.64 o 
   5   2  14       12.17       44.84     90.59 o 
  -5   3  14        1.91       22.57     81.63 o 
  -4   3  14       20.50      117.36     78.34 o 
  -3   3  14       78.67      101.54     70.25 o 
  -2   3  14       14.54        4.32     49.21 o 
  -1   3  14       18.13       -2.80     46.67 o 
   0   3  14        0.01      -24.13     76.59 o 
   1   3  14        0.02       31.74     77.08 o 
   2   3  14       55.82       69.22     72.16 o 
   3   3  14        0.19      -40.26     81.49 o 
   4   3  14       37.18      101.45     93.20 o 
   5   3  14        0.12       21.24     89.97 o 
  -4   4  14        2.66       -6.63     73.43 o 
  -3   4  14       19.56      -31.94     66.50 o 
  -2   4  14       47.12       61.02     50.58 o 
  -1   4  14        9.14      -44.33     46.57 o 
   0   4  14       20.05      -67.08     76.42 o 
   1   4  14        0.89       27.41     79.60 o 
   2   4  14       11.59       45.72     81.40 o 
   3   4  14       12.94       -9.39     80.19 o 
   4   4  14        1.64      -43.28     85.65 o 
   5   4  14       33.70       89.35     93.62 o 
  -4   5  14       10.79       32.56     78.26 o 
  -3   5  14        4.54        8.19     54.48 o 
  -2   5  14        4.90      -43.10     47.98 o 
  -1   5  14       46.63       44.31     51.03 o 
   0   5  14        0.49       -6.45     74.26 o 
   1   5  14       10.78      -49.01     73.14 o 
   2   5  14       72.98      124.63     86.34 o 
   3   5  14        8.17        0.73     82.81 o 
   4   5  14        6.95       -5.55     84.60 o 
   5   5  14       16.08       97.95     68.97 o 
  -4   6  14        1.15        6.52     74.82 o 
  -3   6  14        9.70      -34.88     53.33 o 
  -2   6  14       49.64       33.58     51.42 o 
  -1   6  14       51.20       21.63     50.18 o 
   0   6  14       59.25       74.69     79.04 o 
   1   6  14       17.51      -69.16     75.28 o 
   2   6  14        1.78      -27.97     77.60 o 
   3   6  14        9.34       34.38     82.76 o 
   4   6  14        4.10       -4.95     85.84 o 
   5   6  14        3.22       -0.51     97.33 o 
  -4   7  14        9.34      -48.32     71.57 o 
  -3   7  14        2.27      -37.41     55.24 o 
  -2   7  14        7.95       71.40     52.36 o 
  -1   7  14       56.88       80.32     51.88 o 
   0   7  14        4.67      -44.24     75.58 o 
   1   7  14       12.29       -3.60     75.95 o 
   2   7  14      120.64      194.07     77.22 o 
   3   7  14       25.47      -34.93     81.31 o 
   4   7  14        0.11       -4.42     90.12 o 
   5   7  14        0.13      -86.29     86.29 o 
  -3   8  14        0.06       42.22     56.11 o 
  -2   8  14        1.26        0.07     52.14 o 
  -1   8  14       19.67       21.31     51.70 o 
   0   8  14       28.67       19.50     79.12 o 
   1   8  14        1.49      -18.50     81.72 o 
   2   8  14        0.83       14.27     82.27 o 
   3   8  14        7.99      -82.58     82.58 o 
   4   8  14        8.00      -82.03     84.69 o 
   5   8  14        1.00       12.54     91.77 o 
  -3   9  14        1.99      -44.88     54.71 o 
  -2   9  14       26.28       55.58     58.52 o 
  -1   9  14       12.94      -24.46     80.88 o 
   0   9  14        0.80      128.79     86.51 o 
   1   9  14        9.90       -8.66     81.79 o 
   2   9  14        2.84      -80.35     80.35 o 
   3   9  14       32.18       28.32     88.34 o 
   4   9  14        9.76      -22.05     89.53 o 
   5   9  14       16.14      -31.97     92.92 o 
  -2  10  14       15.73       38.92     58.90 o 
  -1  10  14        0.61        1.57     80.98 o 
   0  10  14        0.88      -52.96     81.43 o 
   1  10  14        9.58      -45.36     79.08 o 
   2  10  14        0.37      -74.16     79.62 o 
   3  10  14        3.76      -27.24     95.89 o 
   4  10  14        6.20       28.87     92.27 o 
  -2  11  14        0.58       62.25     64.58 o 
  -1  11  14       10.91      -19.43     94.24 o 
   0  11  14        6.17      -53.68     82.31 o 
   1  11  14       16.26        3.01     83.19 o 
   2  11  14        0.13      -56.13     83.69 o 
   3  11  14        0.28      -84.90     84.90 o 
   4  11  14        3.44      -79.71     87.49 o 
   0  12  14       32.70       88.49     91.76 o 
   1  12  14       32.07       -1.47     84.18 o 
   2  12  14        6.18      -63.73     89.54 o 
   3  12  14        6.87       50.04     92.95 o 
  -2  -2  15        8.04      -13.72     40.96 o 
  -1  -2  15        2.60       -8.03     41.29 o 
   0  -2  15        6.25       13.39     34.32 o 
   1  -2  15       12.33       55.02     90.73 o 
  -3  -1  15       16.06        0.25     47.65 o 
  -2  -1  15       11.58        7.38     43.76 o 
  -1  -1  15        4.32       -4.41     36.03 o 
   0  -1  15       16.98       -9.90     36.40 o 
   1  -1  15        2.27        5.24     97.66 o 
   2  -1  15        1.72       15.38     90.23 o 
  -2   0  15       12.19      -38.21     47.17 o 
  -1   0  15       18.40       82.54     52.33 o 
   0   0  15        0.81       47.21     50.64 o 
   1   0  15        0.03       68.85     91.82 o 
   2   0  15        0.43      -38.70     87.55 o 
   3   0  15        3.69       50.92     90.42 o 
  -4   1  15        6.26       -4.76     75.03 o 
  -2   1  15       10.75       33.25     59.70 o 
  -1   1  15        0.70      -26.19     38.07 o 
   0   1  15       16.21       17.92     83.80 o 
   1   1  15        3.96       -8.91     82.54 o 
   2   1  15       29.78       17.17     93.41 o 
   3   1  15        0.27      -21.62     92.69 o 
  -4   2  15        8.48        2.25     76.56 o 
  -3   2  15        5.61       37.49     72.32 o 
  -2   2  15       42.40       42.89     54.32 o 
  -1   2  15        4.89       -3.97     42.38 o 
   0   2  15        0.03       -1.22     91.70 o 
   1   2  15       50.35       62.60     87.19 o 
   2   2  15       25.25       57.64     90.19 o 
   3   2  15        5.06       35.22     89.70 o 
   4   2  15        0.23      -41.65     87.86 o 
  -4   3  15        8.47       31.85     83.92 o 
  -3   3  15       17.56       44.73     74.89 o 
  -2   3  15        1.71      -51.72     51.93 o 
  -1   3  15        5.60        8.47     49.67 o 
   0   3  15        0.03        3.62     81.41 o 
   1   3  15        0.51       28.39     83.75 o 
   2   3  15       34.76       47.28     86.66 o 
   3   3  15        3.65      -61.01     86.86 o 
   4   3  15        1.50       32.94     92.47 o 
  -4   4  15        8.80      -57.64     76.06 o 
  -3   4  15        2.72        2.00     71.85 o 
  -2   4  15       16.52      -25.99     52.31 o 
  -1   4  15        5.52      -47.07     47.07 o 
   0   4  15       17.02       56.20     85.27 o 
   1   4  15       55.06       -0.62     84.81 o 
   2   4  15       12.73      -82.19     82.91 o 
   3   4  15        0.23       -2.74     84.03 o 
   4   4  15        1.03       45.51     91.63 o 
  -4   5  15        2.27       29.27     80.96 o 
  -3   5  15        0.23       -7.67     72.22 o 
  -2   5  15        1.55      -47.00     98.88 o 
  -1   5  15        6.36        1.12     51.46 o 
   0   5  15       10.82      -77.66     77.66 o 
   1   5  15        2.99       11.04     85.83 o 
   2   5  15       19.76       32.97     86.21 o 
   3   5  15        0.01       11.02     89.70 o 
   4   5  15        2.16      -26.50     85.30 o 
  -3   6  15        4.60       -4.54     57.43 o 
  -2   6  15        0.39      -47.78     51.75 o 
  -1   6  15        4.39      -51.85     51.85 o 
   0   6  15        1.92       18.58     84.25 o 
   1   6  15       48.75      -13.11     82.15 o 
   2   6  15       19.75       -5.98     88.46 o 
   3   6  15        2.94      -84.45     84.45 o 
   4   6  15        0.37      -19.14     91.12 o 
  -3   7  15       13.89        5.60     57.75 o 
  -2   7  15        2.31       27.86     55.05 o 
  -1   7  15       33.55       14.87     84.12 o 
   0   7  15        7.12        5.04     84.06 o 
   1   7  15        4.28      -76.55     76.55 o 
   2   7  15        6.11       42.32     87.80 o 
   3   7  15        0.64      -21.07     84.88 o 
   4   7  15        1.45      -76.33     89.33 o 
  -3   8  15        0.66      -23.12     59.51 o 
  -2   8  15        7.68       -7.94     57.67 o 
  -1   8  15       21.38      -11.59     86.42 o 
   0   8  15        0.02      -34.50     81.94 o 
   1   8  15       11.93       34.38     87.82 o 
   2   8  15       14.03       62.41     91.32 o 
   3   8  15        3.81      -83.06     88.73 o 
   4   8  15        2.98       19.44     94.72 o 
  -2   9  15       27.75       16.22     57.58 o 
  -1   9  15        0.57      -14.06     93.82 o 
   0   9  15        5.31      -19.31     86.54 o 
   1   9  15        5.94      -39.84     80.23 o 
   2   9  15        2.88      -83.03     83.03 o 
   3   9  15        1.59      -18.39     86.66 o 
   4   9  15        1.76      -98.02     98.02 o 
  -2  10  15        0.05       -0.39     65.90 o 
  -1  10  15        0.39      -15.02     89.12 o 
   0  10  15        3.63      -27.24     87.31 o 
   1  10  15        0.02       -5.77     84.29 o 
   2  10  15        8.17      -58.57     88.01 o 
   3  10  15        3.11      -42.34     94.22 o 
   0  11  15        2.20      -59.81     84.45 o 
   1  11  15       11.95       11.79     92.05 o 
   2  11  15        7.95      -51.69     88.22 o 
   3  11  15        8.46      -64.57     89.91 o 
  -1  -1  16        1.76       -6.98     40.60 o 
   0  -1  16        0.96        4.04     41.31 o 
  -2   0  16        5.11        3.59     41.95 o 
  -1   0  16        0.06       35.44     40.17 o 
   0   0  16        4.29      139.88     93.78 o 
   1   0  16        7.16      -14.45     89.57 o 
   2   0  16        0.03       47.66     98.16 o 
  -1   1  16        2.12       -4.80     41.29 o 
   0   1  16        2.31      -18.03     88.53 o 
   1   1  16       14.88      -20.60     88.57 o 
   2   1  16        1.13      -16.10     89.76 o 
  -1   2  16        0.04        3.41     93.84 o 
   0   2  16       15.88       60.74     98.59 o 
   1   2  16        4.44      -43.76     89.03 o 
   2   2  16        0.86       -5.15     91.83 o 
   3   2  16        9.98       40.03     99.10 o 
  -3   3  16        0.76       35.19     80.03 o 
  -2   3  16        0.37       18.06     74.54 o 
  -1   3  16        5.22      -69.97     91.26 o 
   0   3  16        2.70      -43.76     87.01 o 
   1   3  16        1.56      -39.48     90.30 o 
   2   3  16        7.80       58.14     94.29 o 
   3   3  16        3.62       23.21    102.48 o 
  -3   4  16        0.24       58.21     81.38 o 
  -2   4  16        3.02       30.07     59.14 o 
  -1   4  16        5.22       21.10     88.69 o 
   0   4  16       11.73      -52.69     86.41 o 
   1   4  16        5.52      -85.26     85.26 o 
   2   4  16        0.16       -8.31     87.45 o 
   3   4  16        1.92       13.78     89.92 o 
  -3   5  16        2.91      -47.65     75.10 o 
  -2   5  16       17.47        0.28     55.91 o 
  -1   5  16        0.21      -82.46     82.46 o 
   0   5  16       16.72        8.42     90.06 o 
   1   5  16        0.45       -8.16     90.60 o 
   2   5  16        1.97       42.43     92.71 o 
   3   5  16        0.97      -65.78     83.30 o 
   4   5  16        2.95        8.66     95.54 o 
  -3   6  16        2.60       91.42     86.03 o 
  -2   6  16        4.51       -0.91     58.92 o 
  -1   6  16        1.32       -4.60     88.08 o 
   0   6  16        0.37      -81.13     81.13 o 
   1   6  16        9.51      -25.41     87.89 o 
   2   6  16        0.49      101.88     97.11 o 
   3   6  16        2.69      -43.67     92.35 o 
   4   6  16        0.76        9.43     97.17 o 
  -2   7  16        4.89       18.20     58.94 o 
  -1   7  16       11.65      -59.29     98.14 o 
   0   7  16        4.62      -16.48     86.75 o 
   1   7  16        4.70      -63.82     86.92 o 
   2   7  16       15.78        1.98     89.39 o 
   3   7  16        0.03      -74.34     89.30 o 
  -2   8  16        0.50      -38.04     59.84 o 
  -1   8  16        1.63      -79.65     90.54 o 
   0   8  16        0.79      -18.19     89.35 o 
   1   8  16        6.94      -44.52     97.33 o 
   2   8  16        0.08      -62.85     86.02 o 
   3   8  16        0.03      -37.73     95.91 o 
  -1   9  16        2.29      -62.10     89.79 o 
   0   9  16        1.90       12.96     91.59 o 
   1   9  16        5.72       71.23     94.88 o 
   2   9  16        6.59      -91.38     91.38 o 
   3   9  16        1.53      -82.06     93.65 o 
   0  10  16        1.80      -24.52     91.90 o 
   1  10  16        6.37      -52.06     91.60 o 
   2  10  16        2.32      -60.35     90.99 o 
  -1   2  17        3.71      -65.33     88.91 o 
   0   2  17        6.84       65.10     96.66 o 
   1   2  17        0.86      -11.81    103.31 o 
  -1   3  17        0.77      -42.65    101.25 o 
   0   3  17        0.60      -91.93     91.93 o 
   1   3  17       10.49       54.94     96.76 o 
   2   3  17        0.05       17.47     99.66 o 
  -1   4  17       11.89      -80.04     90.99 o 
   0   4  17        4.96       73.77     96.46 o 
   1   4  17        8.42      -49.22     91.75 o 
   2   4  17        0.03        5.30     96.70 o 
  -1   5  17        0.06      -65.75     89.73 o 
   0   5  17        0.01      -93.01     93.01 o 
   1   5  17        0.03      -32.63     96.03 o 
   2   5  17        0.65      -94.10     94.10 o 
  -1   6  17        0.03      -43.73     92.38 o 
   0   6  17        1.42      -90.09     90.09 o 
   1   6  17        2.11      -23.56     95.88 o 
   2   6  17        0.12      -62.10     91.05 o 
  -1   7  17        7.09      -19.64     96.45 o 
   0   7  17        4.14      -53.74     94.37 o 
   1   7  17        1.65      -16.79     95.83 o 
   2   7  17        2.24      -69.49     97.45 o 
   0   8  17        0.80      -94.31     94.31 o 
   1   8  17        0.48      -79.74     91.57 o 
   2   8  17        1.77      -96.21     96.21 o 
                                                 
